# Supplementary material for: Population dynamics of foxes during restricted-area culling in Britain: Advancing understanding through state-space modelling of culling records
Source: PLoS One. 2019 Nov 19;14(11):e0225201. doi: 10.1371/journal.pone.0225201 (PMC6863561; doi:10.1371/journal.pone.0225201)
Supplement: S1 File — (TXT) [file pone.0225201.s010.txt]

#S1 File.  BUGS model code
model{
    #Initialise population vectors in first time-step
    pt[1] ~ dlnorm(lnp0, tau.p) #nt[1]/K incorporating process error
    lnp0 <- log(p0)
    p0 <- No/K #detectable density as a proportion of carrying capacity
    pe[1] <- p0 - pt[1] #process error
    jt[1] <- 0 #weaned cub density
    nt[1] <- pt[1]*K #detectable density
    for(w in 2:n.ts+1){ #n.ts is number of two-week time-steps
        pt[w] ~ dlnorm(lnpp[w], tau.p) #nt[w]/K incorporating process error
        lnpp[w] <- log(pp[w])
        pp[w] <- max(p[w],0.001) #prevents density <0
        p[w] <- pt[w-1]*exp(-M) + (v*/K)*(1-pt[w-1]) + jt[w-1] - tt[w-1]/K #tt is total cull (lt+st) in w
        jt[w] <- wp[w]*(r*pt[w]*(1 - pt[w]) - cy[w]/K)
          #cy is normalised earth cub cull, wp is weaned proportion in w
        nt[w] <- pt[w]*K
        pe[w] <- pp[w] - pt[w] #process errors
        #Likelihood of detections
        ytpred[w-1] <- d*et[w-1]*nt[w-1] #predicted detections
        yt.obs[w-1] ~ dpois(ytpred[w-1]) #observation error term, yt.obs is number of detections in w
    }
    #Priors
    tau.p <- 1/(sd.p*sd.p) #process error precision
    sd.p <- 0.2 #fixed process error standard deviation
    #initial density (fox/km2)
    No ~ dunif(0,13.9)
    No.prior ~ dunif(0,13.9) #dummy monitoring variable
    #immigration rate (fox/km2 per time step, Porteus et al. 2018)
    log.v <- log(0.09269231) #2.41 / 26 = biweekly model
    sd.v <- 0.84
    tau.v <- 1/(sd.v*sd.v)
    v ~ dlnorm(log.v,tau.v)
    v.prior ~ dlnorm(log.v,tau.v)
    #carrying capacity density (fox/km2)
    K ~ dunif(0,13.9) #Bristol pre-mange density (Soulsbury et al. 2007)
    K.prior ~ dunif(0,13.9)
    #per capita birth rate (cub/fox/year)
    r ~ dgamma(8.77,2.76) #from S3_Appendix analysis
    r.prior ~ dgamma(8.77,2.76)
    #instantaneous non-culling mortality rate (/year, Porteus et al. 2018)
    log.M <- log(0.01307692) #0.34 / 26 (max. age prediction)
    sd.M <- 0.58
    tau.M <- 1/(sd.M*sd.M)
    M ~ dlnorm(log.M,tau.M)
    M.prior ~ dlnorm(log.M,tau.M)
    #rate of successful search (km2/hour, Porteus et al. 2019)
    log.d <- log(2.01)
    sd.d <- 0.56
    tau.d <- 1/(sd.d*sd.d)
    d ~ dlnorm(log.d,tau.d)
    d.prior ~ dlnorm(log.d,tau.d)
}
