# Supplementary material for: Population dynamics of foxes during restricted-area culling in Britain: Advancing understanding through state-space modelling of culling records
Source: PLoS One. 2019 Nov 19;14(11):e0225201. doi: 10.1371/journal.pone.0225201 (PMC6863561; doi:10.1371/journal.pone.0225201)
Supplement: S1 Dataset — (CSV) [file pone.0225201.s011.csv]

#Fox culling records used to model restricted-area population dynamics in Porteus et al. (xxxx)
#Records on each estate have been aggregated into two-weekly time-steps (denoted by the first week of the year of the two)
#wean.prop = weaned proportion of cubs entering detectable population
#Et = number of lamping hours
#Yt = number of fox detections by lamping
#Lt = density of foxes culled by lamping (converted from numbers by area.km2)
#St = density of foxes culled by snaring and other methods
#Ct = density of cubs culled at earths (need to be normalised using Eq. 1)
estate	area.km2	year	week	wean.prop	Et	Yt	Lt	St	Ct
BMM	3.64	1998	13	0	2.5	2	0.275	0	0
BMM	3.64	1998	15	0.011	0	0	0	0	0
BMM	3.64	1998	17	0.084	0	0	0	0	0
BMM	3.64	1998	19	0.403	0	0	0	0	0
BMM	3.64	1998	21	0.401	0	0	0	0	0
BMM	3.64	1998	23	0.087	0	0	0	0	0
BMM	3.64	1998	25	0.013	0	0	0	0	0
BMM	3.64	1998	27	0	0	0	0	0	0
BMM	3.64	1998	29	0	1.75	3	0.275	0.275	0
BMM	3.64	1998	31	0	1.25	4	0.549	0	0
BMM	3.64	1998	33	0	2.417	8	0.275	0	0
BMM	3.64	1998	35	0	2.5	4	0.275	0	0
BMM	3.64	1998	37	0	2.833	4	0.275	0	0
BMM	3.64	1998	39	0	3.25	6	0.275	0	0
BMM	3.64	1998	41	0	0	0	0	0	0
BMM	3.64	1998	43	0	3.083	4	0.275	0	0
BMM	3.64	1998	45	0	0	0	0	0	0
BMM	3.64	1998	47	0	3.5	3	0.275	0	0
BMM	3.64	1998	49	0	3	1	0.275	0	0
BMM	3.64	1998	51	0	0	0	0	0	0
BMM	3.64	1999	1	0	0	0	0	0	0
BMM	3.64	1999	3	0	0	0	0	0	0
BMM	3.64	1999	5	0	2.75	4	0.275	0	0
BMM	3.64	1999	7	0	3	2	0.275	0	0
BMM	3.64	1999	9	0	3.5	4	0.275	0	0
BMM	3.64	1999	11	0	0	0	0	0	0
BMM	3.64	1999	13	0	0	0	0	0	0
BMM	3.64	1999	15	0.011	0	0	0	0	0
BMM	3.64	1999	17	0.084	0	0	0	0	0
BMM	3.64	1999	19	0.403	0	0	0	0	0
BMM	3.64	1999	21	0.401	0	0	0	0	0
BMM	3.64	1999	23	0.087	0	0	0	0	0
BMM	3.64	1999	25	0.013	0	0	0	0	0
BMM	3.64	1999	27	0	0	0	0	0	0
BMM	3.64	1999	29	0	0	0	0	0	0
BMM	3.64	1999	31	0	0	0	0	0	0
BMM	3.64	1999	33	0	3	9	0.824	0	0
BMM	3.64	1999	35	0	2.75	5	0.549	0	0
BMM	3.64	1999	37	0	2.25	3	0	0	0
BMM	3.64	1999	39	0	3	5	0.275	0	0
BMM	3.64	1999	41	0	3.5	4	0.275	0	0
BMM	3.64	1999	43	0	3.5	3	0.275	0	0
BMM	3.64	1999	45	0	3.25	1	0	0	0
BMM	3.64	1999	47	0	3	3	0.549	0	0
BMM	3.64	1999	49	0	3.5	4	0.549	0	0
BMM	3.64	1999	51	0	3.5	6	0.824	0	0
BMM	3.64	2000	1	0	3.25	6	0.549	0.275	0
BMM	3.64	2000	3	0	3.5	6	1.098	0	0
BMM	3.64	2000	5	0	3.5	3	0	0	0
BMM	3.64	2000	7	0	3.5	2	0	0	0
BMM	3.64	2000	9	0	3.608	2	0.275	0	0
BMM	3.64	2000	11	0	3.5	2	0.275	0	0
BMM	3.64	2000	13	0	2.5	1	0	0	0
BMM	3.64	2000	15	0.011	2.25	3	0	0	0
BMM	3.64	2000	17	0.084	0	0	0	0	0
BMM	3.64	2000	19	0.403	2	2	0	0	0
BMM	3.64	2000	21	0.401	1.5	4	0.275	0	0
BMM	3.64	2000	23	0.087	0	0	0	0	0
BMM	3.64	2000	25	0.013	3	4	0.549	0	0
BMM	3.64	2000	27	0	0	0	0	0	0
BMM	3.64	2000	29	0	0	0	0	0	0
BMM	3.64	2000	31	0	0	0	0	0	0
BMM	3.64	2000	33	0	2.75	5	0.549	0	0
BMM	3.64	2000	35	0	0	0	0	0	0
CHU	3.64	1998	13	0	0	0	0	0	0
CHU	3.64	1998	15	0.011	0	0	0	0	0
CHU	3.64	1998	17	0.084	2.25	3	0	0	0
CHU	3.64	1998	19	0.403	1.75	3	0.275	0	0
CHU	3.64	1998	21	0.401	4.5	7	0.275	0	0
CHU	3.64	1998	23	0.087	1.5	2	0.275	0	0
CHU	3.64	1998	25	0.013	2.25	1	0	0	0
CHU	3.64	1998	27	0	4.583	5	0.275	0	0
CHU	3.64	1998	29	0	6.583	9	0	0	0
CHU	3.64	1998	31	0	6.633	6	0.275	0	0
CHU	3.64	1998	33	0	4.25	3	0.549	0	0
CHU	3.64	1998	35	0	2.5	1	0	0	0
CHU	3.64	1998	37	0	0	0	0	0	0
CHU	3.64	1998	39	0	1.75	1	0	0	0
CHU	3.64	1998	41	0	1.5	1	0	0	0
CHU	3.64	1998	43	0	2.75	2	0	0	0
CHU	3.64	1998	45	0	2.25	0	0	0.275	0
CHU	3.64	1998	47	0	5	4	0.549	0.275	0
CHU	3.64	1998	49	0	0.5	1	0	0	0
CHU	3.64	1998	51	0	2	1	0	0	0
CHU	3.64	1999	1	0	0	0	0	0	0
CHU	3.64	1999	3	0	0.5	2	0.549	0	0
CHU	3.64	1999	5	0	0.917	1	0.275	0	0
CHU	3.64	1999	7	0	0	0	0	0.275	0
CHU	3.64	1999	9	0	0	0	0	0.549	0
CHU	3.64	1999	11	0	0.267	1	0.275	0	0
CHU	3.64	1999	13	0	1.167	0	0	0	0
CHU	3.64	1999	15	0.011	0	0	0	0.275	0
CHU	3.64	1999	17	0.084	0.167	1	0	0	0
CHU	3.64	1999	19	0.403	3.75	1	0	0	0
CHU	3.64	1999	21	0.401	1.983	1	0	0	0
CHU	3.64	1999	23	0.087	2	2	0.549	0	0
CHU	3.64	1999	25	0.013	4.167	2	0.275	0	0
CHU	3.64	1999	27	0	1.833	0	0	0	0
CHU	3.64	1999	29	0	16	31	1.923	0	0
CHU	3.64	1999	31	0	5.25	17	1.374	0	0
CHU	3.64	1999	33	0	6.75	9	0.549	0	0
CHU	3.64	1999	35	0	3	3	0	0	0
CHU	3.64	1999	37	0	2.75	1	0	0	0
CHU	3.64	1999	39	0	2.5	1	0	0.275	0
CHU	3.64	1999	41	0	1.25	0	0	0	0
CHU	3.64	1999	43	0	2	1	0	0	0
CHU	3.64	1999	45	0	1.25	1	0	0	0
CHU	3.64	1999	47	0	1.25	0	0	0	0
CHU	3.64	1999	49	0	2.25	4	0.275	0	0
CHU	3.64	1999	51	0	0.5	1	0.275	0	0
CHU	3.64	2000	1	0	3	3	0	0	0
CHU	3.64	2000	3	0	2.75	1	0	0	0
CHU	3.64	2000	5	0	0	0	0	0	0
CHU	3.64	2000	7	0	0	0	0	0	0
CHU	3.64	2000	9	0	0	0	0	0	0
CHU	3.64	2000	11	0	1.5	1	0	0	0
CHU	3.64	2000	13	0	0	0	0	0	0
CHU	3.64	2000	15	0.011	0	0	0	0	0
CHU	3.64	2000	17	0.084	0	0	0	0	0
CHU	3.64	2000	19	0.403	0	0	0	0.275	0
CHU	3.64	2000	21	0.401	0	0	0	0	0
CHU	3.64	2000	23	0.087	1.75	1	0.275	0	0
CHU	3.64	2000	25	0.013	1.75	5	0	0.824	0
CHU	3.64	2000	27	0	0	0	0	0	0
CHU	3.64	2000	29	0	1.75	1	0.275	0	0
CHU	3.64	2000	31	0	6.25	4	0	0	0
CHU	3.64	2000	33	0	6.917	15	1.374	0	0
CHU	3.64	2000	35	0	4.333	5	0.275	0	0
CIP	2.43	1996	1	0	0	0	0	0	0
CIP	2.43	1996	3	0	0	0	0	0	0
CIP	2.43	1996	5	0	1.25	0	0	0	0
CIP	2.43	1996	7	0	0	0	0	0	0
CIP	2.43	1996	9	0	3.5	1	0	0	0
CIP	2.43	1996	11	0	2	1	0	0	0
CIP	2.43	1996	13	0	1.5	0	0	0	0
CIP	2.43	1996	15	0.011	2	1	0	0	0
CIP	2.43	1996	17	0.084	2.25	0	0	0	0
CIP	2.43	1996	19	0.403	1.75	0	0	0	0
CIP	2.43	1996	21	0.401	1.25	0	0	0	0
CIP	2.43	1996	23	0.087	1.083	0	0	0	0
CIP	2.43	1996	25	0.013	0	0	0	0	0
CIP	2.43	1996	27	0	0	0	0	0	0
CIP	2.43	1996	29	0	0	0	0	0	0
CIP	2.43	1996	31	0	0	0	0	0	0
CIP	2.43	1996	33	0	4.25	5	2.058	0	0
CIP	2.43	1996	35	0	6.417	8	0.823	0	0
CIP	2.43	1996	37	0	6.167	3	0.823	0	0
CIP	2.43	1996	39	0	0	0	0	0	0
CIP	2.43	1996	41	0	1.5	0	0	0	0
CIP	2.43	1996	43	0	0	0	0	0	0
CIP	2.43	1996	45	0	1.5	0	0	0	0
CIP	2.43	1996	47	0	0	0	0	0	0
CIP	2.43	1996	49	0	1.833	0	0	0	0
CIP	2.43	1996	51	0	1.5	1	0	0	0
CIP	2.43	1997	1	0	1.25	0	0	0	0
CIP	2.43	1997	3	0	1.5	0	0	0	0
CIP	2.43	1997	5	0	0	0	0	0	0
CIP	2.43	1997	7	0	0	0	0	0	0
CIP	2.43	1997	9	0	1.5	0	0	0	0
CIP	2.43	1997	11	0	3	2	0.412	0	0
CIP	2.43	1997	13	0	2.5	1	0	0	0
CIP	2.43	1997	15	0.011	1	1	0	0	0.823
CIP	2.43	1997	17	0.084	0	0	0	0	0
CIP	2.43	1997	19	0.403	0	0	0	0	0
CIP	2.43	1997	21	0.401	0	0	0	0	0
CIP	2.43	1997	23	0.087	0	0	0	0	0
CIP	2.43	1997	25	0.013	0	0	0	0	0
CIP	2.43	1997	27	0	0	0	0	0	0
CIP	2.43	1997	29	0	0	0	0	0	0
CIP	2.43	1997	31	0	4.75	3	0.823	0	0
CIP	2.43	1997	33	0	3.25	0	0	0	0
CIP	2.43	1997	35	0	2	0	0	0	0
CIP	2.43	1997	37	0	1.25	0	0	0	0
CIP	2.43	1997	39	0	1.75	0	0	0	0
CIP	2.43	1997	41	0	1	0	0	0.412	0
CIP	2.43	1997	43	0	3.25	2	0	0	0
CIP	2.43	1997	45	0	1	0	0	0	0
CIP	2.43	1997	47	0	1.833	0	0	0	0
CIP	2.43	1997	49	0	0	0	0	0	0
CIP	2.43	1997	51	0	0	0	0	0	0
CIP	2.43	1998	1	0	1	0	0	0	0
CIP	2.43	1998	3	0	0	0	0	0	0
CIP	2.43	1998	5	0	0	0	0	0	0
CIP	2.43	1998	7	0	0.5	0	0	0	0
CIP	2.43	1998	9	0	1	0	0	0	0
CIP	2.43	1998	11	0	1.5	0	0	0	0
CIP	2.43	1998	13	0	0	0	0	0	0
CIP	2.43	1998	15	0.011	0	0	0	0	0
CIP	2.43	1998	17	0.084	0	0	0	0	0
CIP	2.43	1998	19	0.403	0	0	0	0	0
CIP	2.43	1998	21	0.401	0	0	0	0	0
CIP	2.43	1998	23	0.087	0	0	0	0	0
CIP	2.43	1998	25	0.013	0	0	0	0	0
CIP	2.43	1998	27	0	0	0	0	0	0
CIP	2.43	1998	29	0	0	0	0	0	0
CIP	2.43	1998	31	0	0	0	0	0	0
CIP	2.43	1998	33	0	8	5	1.235	0	0
CIP	2.43	1998	35	0	2.917	2	0	0	0
CIP	2.43	1998	37	0	2.25	1	0.412	0	0
CIP	2.43	1998	39	0	0	0	0	0	0
CIP	2.43	1998	41	0	1.833	1	0	0	0
CIP	2.43	1998	43	0	1.75	1	0	0	0
CIP	2.43	1998	45	0	3.75	4	0	0	0
CIP	2.43	1998	47	0	2	1	0	0	0
CIP	2.43	1998	49	0	2.833	1	0	0	0
CIP	2.43	1998	51	0	0	0	0	0	0
CIP	2.43	1999	1	0	0	0	0	0	0
CIP	2.43	1999	3	0	3	1	0	0	0
CIP	2.43	1999	5	0	5	1	0	0	0
CIP	2.43	1999	7	0	0	0	0	0	0
CIP	2.43	1999	9	0	2.75	1	0	0	0
CIP	2.43	1999	11	0	5.133	3	0.412	0	0
CIP	2.43	1999	13	0	0	0	0	0	0
CUL	20.23	1996	1	0	0	0	0	0.049	0
CUL	20.23	1996	3	0	6.5	7	0	0.445	0
CUL	20.23	1996	5	0	8	10	0.049	0.148	0
CUL	20.23	1996	7	0	7.75	11	0.099	0.148	0
CUL	20.23	1996	9	0	22	32	0.247	0.148	0
CUL	20.23	1996	11	0	2	1	0	0.049	0
CUL	20.23	1996	13	0	6	6	0.049	0.148	0
CUL	20.23	1996	15	0.011	2	3	0.049	0	0
CUL	20.23	1996	17	0.084	2.75	3	0	0.099	0.049
CUL	20.23	1996	19	0.403	0	0	0	0	0.247
CUL	20.23	1996	21	0.401	0	0	0	0	0.198
CUL	20.23	1996	23	0.087	0	0	0	0	0
CUL	20.23	1996	25	0.013	0	0	0	0.049	0
CUL	20.23	1996	27	0	0	0	0	0.099	0
CUL	20.23	1996	29	0	1	2	0.049	0.445	0
CUL	20.23	1996	31	0	0	0	0	0.198	0
CUL	20.23	1996	33	0	0	0	0	0.099	0
CUL	20.23	1996	35	0	8.25	16	0.198	0.099	0
CUL	20.23	1996	37	0	6.25	10	0.099	0.099	0
CUL	20.23	1996	39	0	8.5	11	0.148	0	0
CUL	20.23	1996	41	0	11.5	19	0.148	0.049	0
CUL	20.23	1996	43	0	5.5	11	0.148	0	0
CUL	20.23	1996	45	0	7	9	0.049	0.099	0
CUL	20.23	1996	47	0	2.5	1	0	0.049	0
CUL	20.23	1996	49	0	0	0	0	0	0
CUL	20.23	1996	51	0	0	0	0	0.049	0
CUL	20.23	1997	1	0	7	7	0.099	0.148	0
CUL	20.23	1997	3	0	3.5	6	0.148	0	0
CUL	20.23	1997	5	0	4.5	5	0.099	0.099	0
CUL	20.23	1997	7	0	0	0	0	0.148	0
CUL	20.23	1997	9	0	6.5	6	0.198	0	0
CUL	20.23	1997	11	0	14	24	0.395	0.148	0
CUL	20.23	1997	13	0	3	6	0	0.049	0.198
CUL	20.23	1997	15	0.011	2.5	2	0.049	0.099	0.049
CUL	20.23	1997	17	0.084	0	0	0	0.049	0.247
CUL	20.23	1997	19	0.403	0	0	0	0	0
CUL	20.23	1997	21	0.401	0	0	0	0	0
CUL	20.23	1997	23	0.087	2	0	0	0.198	0
CUL	20.23	1997	25	0.013	0	0	0	0	0
CUL	20.23	1997	27	0	0	0	0	0	0
CUL	20.23	1997	29	0	0	0	0	0.198	0
CUL	20.23	1997	31	0	0	0	0	0.049	0
CUL	20.23	1997	33	0	0	0	0	0	0
CUL	20.23	1997	35	0	3.5	4	0	0.049	0
CUL	20.23	1997	37	0	5.5	8	0.099	0	0
CUL	20.23	1997	39	0	5	3	0	0	0
CUL	20.23	1997	41	0	8.5	7	0.099	0	0
CUL	20.23	1997	43	0	6	1	0	0.099	0
CUL	20.23	1997	45	0	4.5	6	0	0.148	0
CUL	20.23	1997	47	0	3	2	0	0.099	0
CUL	20.23	1997	49	0	0	0	0	0.198	0
CUL	20.23	1997	51	0	0	0	0	0.049	0
CUL	20.23	1998	1	0	0	0	0	0.049	0
CUL	20.23	1998	3	0	0	0	0	0.148	0
CUL	20.23	1998	5	0	0	0	0	0	0
CUL	20.23	1998	7	0	3.5	3	0	0	0
CUL	20.23	1998	9	0	7.5	6	0	0	0
CUL	20.23	1998	11	0	4	4	0.049	0.099	0
CUL	20.23	1998	13	0	0	0	0	0	0
CUL	20.23	1998	15	0.011	0	0	0	0.099	0
CUL	20.23	1998	17	0.084	0	0	0	0.049	0.198
CUL	20.23	1998	19	0.403	0	0	0	0	0.148
CUL	20.23	1998	21	0.401	0	0	0	0	0
CUL	20.23	1998	23	0.087	0	0	0	0	0
CUL	20.23	1998	25	0.013	0	0	0	0	0
CUL	20.23	1998	27	0	0	0	0	0.148	0
CUL	20.23	1998	29	0	0	0	0	0.099	0
CUL	20.23	1998	31	0	2	2	0.049	0.049	0
CUL	20.23	1998	33	0	4	4	0.049	0.049	0
CUL	20.23	1998	35	0	5	6	0.099	0	0
CUL	20.23	1998	37	0	7.5	12	0.049	0	0
CUL	20.23	1998	39	0	2.5	5	0.049	0.099	0
CUL	20.23	1998	41	0	4	2	0.099	0	0
CUL	20.23	1998	43	0	0	0	0	0.148	0
CUL	20.23	1998	45	0	8	5	0	0	0
CUL	20.23	1998	47	0	0	0	0	0.247	0
CUL	20.23	1998	49	0	0	0	0	0.198	0
CUL	20.23	1998	51	0	0	0	0	0.148	0
CUL	20.23	1999	1	0	0	0	0	0.049	0
CUL	20.23	1999	3	0	3	2	0	0	0
CUL	20.23	1999	5	0	3	4	0	0	0
CUL	20.23	1999	7	0	0	0	0	0	0
CUL	20.23	1999	9	0	7	6	0.148	0.198	0
CUL	20.23	1999	11	0	5	7	0.099	0.049	0
CUL	20.23	1999	13	0	1.5	2	0.049	0.099	0.148
CUL	20.23	1999	15	0.011	0	0	0	0.198	0
CUL	20.23	1999	17	0.084	0	0	0	0	0.049
CUL	20.23	1999	19	0.403	0	0	0	0	0
CUL	20.23	1999	21	0.401	0	0	0	0	0
CUL	20.23	1999	23	0.087	1	2	0.049	0.198	0
CUL	20.23	1999	25	0.013	0	0	0	0	0
CUL	20.23	1999	27	0	0	0	0	0.148	0
CUL	20.23	1999	29	0	0	0	0	0	0
CUL	20.23	1999	31	0	0	0	0	0.148	0
CUL	20.23	1999	33	0	0	0	0	0	0
CUL	20.23	1999	35	0	0	0	0	0	0
CUL	20.23	1999	37	0	1.5	3	0.099	0	0
CUL	20.23	1999	39	0	0	0	0	0	0
CUL	20.23	1999	41	0	5.833	1	0	0.049	0
CUL	20.23	1999	43	0	0	0	0	0.148	0
CUL	20.23	1999	45	0	0	0	0	0	0
CUL	20.23	1999	47	0	0	0	0	0	0
CUL	20.23	1999	49	0	4	3	0.099	0	0
CUL	20.23	1999	51	0	4	5	0.049	0.148	0
CUL	20.23	2000	1	0	0	0	0	0.049	0
CUL	20.23	2000	3	0	3	2	0	0.148	0
CUL	20.23	2000	5	0	5.5	4	0	0.297	0
CUL	20.23	2000	7	0	0	0	0	0	0
CUL	20.23	2000	9	0	3	2	0.049	0	0
CUL	20.23	2000	11	0	0	0	0	0.099	0
CUL	20.23	2000	13	0	0	0	0	0.049	0.247
DLQ	3.24	1996	13	0	0	0	0	0.926	0
DLQ	3.24	1996	15	0.011	5.5	2	0.617	0	0
DLQ	3.24	1996	17	0.084	2.5	3	0.617	0.617	0
DLQ	3.24	1996	19	0.403	5.833	8	0.309	0	0
DLQ	3.24	1996	21	0.401	2.75	1	0	0.309	0
DLQ	3.24	1996	23	0.087	0	0	0	0.309	1.235
DLQ	3.24	1996	25	0.013	0	0	0	0.309	0
DLQ	3.24	1996	27	0	0	0	0	0	0
DLQ	3.24	1996	29	0	0	0	0	0	0
DLQ	3.24	1996	31	0	0	0	0	0	0
DLQ	3.24	1996	33	0	0	0	0	0	0
DLQ	3.24	1996	35	0	0	0	0	0	0
DLQ	3.24	1996	37	0	0	0	0	0	0
DLQ	3.24	1996	39	0	0	0	0	0	0
DLQ	3.24	1996	41	0	0	0	0	0	0
DLQ	3.24	1996	43	0	0	0	0	0	0
DLQ	3.24	1996	45	0	0	0	0	0	0
DLQ	3.24	1996	47	0	0	0	0	0	0
DLQ	3.24	1996	49	0	0	0	0	0	0
DLQ	3.24	1996	51	0	0	0	0	0	0
DLQ	3.24	1997	1	0	0	0	0	0	0
DLQ	3.24	1997	3	0	0	0	0	0	0
DLQ	3.24	1997	5	0	7	3	0.309	0	0
DLQ	3.24	1997	7	0	2	1	0.309	0	0
DLQ	3.24	1997	9	0	3	1	0	0	0
DLQ	3.24	1997	11	0	5.25	1	0	0.309	0
DLQ	3.24	1997	13	0	7	2	0.309	0	0
DLQ	3.24	1997	15	0.011	7.5	2	0.617	0	0
DLQ	3.24	1997	17	0.084	5.25	3	0.617	0	0
DLQ	3.24	1997	19	0.403	6.75	2	0	1.235	0
DLQ	3.24	1997	21	0.401	0	0	0	0	0
DLQ	3.24	1997	23	0.087	0	0	0	0	0
DLQ	3.24	1997	25	0.013	0	0	0	0	0
DLQ	3.24	1997	27	0	0	0	0	0.309	0
DLQ	3.24	1997	29	0	0	0	0	0	0
DLQ	3.24	1997	31	0	0	0	0	0	0
DLQ	3.24	1997	33	0	0	0	0	0	0
DLQ	3.24	1997	35	0	0	0	0	0	0
DLQ	3.24	1997	37	0	0	0	0	0	0
DLQ	3.24	1997	39	0	0	0	0	0.309	0
DLQ	3.24	1997	41	0	0	0	0	0	0
DLQ	3.24	1997	43	0	0	0	0	0	0
DLQ	3.24	1997	45	0	0	0	0	0	0
DLQ	3.24	1997	47	0	0	0	0	0	0
DLQ	3.24	1997	49	0	0	0	0	0	0
DLQ	3.24	1997	51	0	0	0	0	0.309	0
DLQ	3.24	1998	1	0	0	0	0	0	0
DLQ	3.24	1998	3	0	0	0	0	0.309	0
DLQ	3.24	1998	5	0	7.5	4	0.926	0	0
DLQ	3.24	1998	7	0	0	0	0	0.309	0
DLQ	3.24	1998	9	0	3.5	4	0	0	0
DLQ	3.24	1998	11	0	5	4	0.309	0	0
DLQ	3.24	1998	13	0	7	8	0.309	0.309	0
DLQ	3.24	1998	15	0.011	7.5	5	0.309	0.617	0
DLQ	3.24	1998	17	0.084	7.25	4	0	0.617	2.16
DLQ	3.24	1998	19	0.403	2	3	0.309	1.543	0.617
DLQ	3.24	1998	21	0.401	0	0	0	0.309	0
DLQ	3.24	1998	23	0.087	0	0	0	0.617	0
DLQ	3.24	1998	25	0.013	0	0	0	0.617	0
DLQ	3.24	1998	27	0	0	0	0	1.852	0
DLQ	3.24	1998	29	0	0	0	0	0.617	0
DLQ	3.24	1998	31	0	0	0	0	0	0
DLQ	3.24	1998	33	0	0	0	0.926	0	0
DLQ	3.24	1998	35	0	0	0	0	0	0
DLQ	3.24	1998	37	0	0	0	0	0	0
DLQ	3.24	1998	39	0	0	0	0	0	0
DLQ	3.24	1998	41	0	0	0	0	0	0
DLQ	3.24	1998	43	0	0	0	0	0	0
DLQ	3.24	1998	45	0	0	0	0	0	0
DLQ	3.24	1998	47	0	0	0	0	0	0
DLQ	3.24	1998	49	0	0	0	0	0	0
DLQ	3.24	1998	51	0	0	0	0	0	0
DLQ	3.24	1999	1	0	0	0	0	0	0
DLQ	3.24	1999	3	0	0	0	0	0	0
DLQ	3.24	1999	5	0	3	3	0	0	0
DLQ	3.24	1999	7	0	6.5	1	0	0	0
DLQ	3.24	1999	9	0	0	0	0	0	0
DLQ	3.24	1999	11	0	9.75	10	0.926	0	0
DLQ	3.24	1999	13	0	1.5	2	0	0	0
DLQ	3.24	1999	15	0.011	7.75	10	0.617	0	0
DLQ	3.24	1999	17	0.084	3.667	5	0	1.235	0
DLQ	3.24	1999	19	0.403	3.25	0	0	0.617	0
DLQ	3.24	1999	21	0.401	1.25	2	0	0.926	0
DLQ	3.24	1999	23	0.087	0	0	0	0	0
DLQ	3.24	1999	25	0.013	0	0	0	0.309	0
DLQ	3.24	1999	27	0	0	0	0	0.617	0
DLQ	3.24	1999	29	0	0	0	0	0.309	0
DLQ	3.24	1999	31	0	0	0	0	0.309	0
DLQ	3.24	1999	33	0	0	0	0	0	0
DLQ	3.24	1999	35	0	0	0	0	0	0
DLQ	3.24	1999	37	0	0	0	0	0	0
DLQ	3.24	1999	39	0	0	0	0	0	0
DLQ	3.24	1999	41	0	0	0	0	0	0
DLQ	3.24	1999	43	0	0	0	0	0	0
DLQ	3.24	1999	45	0	0	0	0	0	0
DLQ	3.24	1999	47	0	0	0	0	0	0
DLQ	3.24	1999	49	0	0	0	0	0	0
DLQ	3.24	1999	51	0	0	0	0	0	0
DLQ	3.24	2000	1	0	0	0	0	0	0
DLQ	3.24	2000	3	0	0	0	0	0	0
DLQ	3.24	2000	5	0	3.5	0	0	0	0
DLQ	3.24	2000	7	0	1	0	0	0	0
DLQ	3.24	2000	9	0	5.5	2	0.617	0	0
DLQ	3.24	2000	11	0	6.75	5	1.235	0.309	0
DLQ	3.24	2000	13	0	7.75	3	0	0.309	0
DLQ	3.24	2000	15	0.011	5.5	3	0	0	0
DLQ	3.24	2000	17	0.084	6.5	4	0.617	0	0
DLQ	3.24	2000	19	0.403	0	0	0	0.617	0
DLQ	3.24	2000	21	0.401	0	0	0	1.852	0
DLQ	3.24	2000	23	0.087	0	0	0	1.543	0
DLQ	3.24	2000	25	0.013	0	0	0	0	0
DLQ	3.24	2000	27	0	0	0	0	0.926	0
DLQ	3.24	2000	29	0	0	0	0	0.309	0
DLQ	3.24	2000	31	0	0	0	0	0	0
DLQ	3.24	2000	33	0	0	0	0	0	0
DLQ	3.24	2000	35	0	0	0	0	0	0
DWS	18.21	1997	13	0	0	0	0	0.11	0.22
DWS	18.21	1997	15	0.011	0	0	0	0.055	0
DWS	18.21	1997	17	0.084	4	2	0	0.055	0.275
DWS	18.21	1997	19	0.403	5.167	10	0.275	0.11	0.275
DWS	18.21	1997	21	0.401	0	0	0	0.275	0
DWS	18.21	1997	23	0.087	0	0	0	0.11	0
DWS	18.21	1997	25	0.013	0	0	0	0.11	0
DWS	18.21	1997	27	0	0	0	0	0.055	0
DWS	18.21	1997	29	0	0	0	0	0.11	0
DWS	18.21	1997	31	0	11.667	25	0.439	0	0
DWS	18.21	1997	33	0	6.083	7	0	0.055	0
DWS	18.21	1997	35	0	10.75	9	0.055	0.055	0
DWS	18.21	1997	37	0	10.25	15	0.275	0	0
DWS	18.21	1997	39	0	14.917	17	0.275	0	0
DWS	18.21	1997	41	0	22.083	35	0.439	0.055	0
DWS	18.21	1997	43	0	17.75	18	0.11	0.11	0
DWS	18.21	1997	45	0	9.083	6	0.11	0.055	0
DWS	18.21	1997	47	0	15.5	9	0.11	0.11	0
DWS	18.21	1997	49	0	28.25	23	0.275	0	0
DWS	18.21	1997	51	0	20.583	19	0.11	0	0
DWS	18.21	1998	1	0	16.25	21	0.165	0.055	0
DWS	18.21	1998	3	0	15	23	0.055	0.11	0
DWS	18.21	1998	5	0	20.917	23	0.11	0	0
DWS	18.21	1998	7	0	25.75	9	0.055	0.055	0
DWS	18.21	1998	9	0	16.25	6	0	0	0
DWS	18.21	1998	11	0	22.5	21	0.22	0.055	0
DWS	18.21	1998	13	0	5.75	7	0.165	0	0
DWS	18.21	1998	15	0.011	10.5	5	0.11	0.11	0.934
DWS	18.21	1998	17	0.084	2.25	1	0	0.165	0.824
DWS	18.21	1998	19	0.403	0	0	0	0.11	0.329
DWS	18.21	1998	21	0.401	0	0	0	0.055	0
DWS	18.21	1998	23	0.087	0	0	0	0.165	0
DWS	18.21	1998	25	0.013	0	0	0	0	0
DWS	18.21	1998	27	0	0	0	0	0	0
DWS	18.21	1998	29	0	1.5	7	0.11	0	0
DWS	18.21	1998	31	0	6.5	15	0.11	0	0
DWS	18.21	1998	33	0	9.25	18	0.494	0	0
DWS	18.21	1998	35	0	8.417	6	0	0	0
DWS	18.21	1998	37	0	23	28	0.275	0	0
DWS	18.21	1998	39	0	16.5	22	0.22	0.11	0
DWS	18.21	1998	41	0	26	38	0.604	0.165	0
DWS	18.21	1998	43	0	16.25	18	0.165	0	0
DWS	18.21	1998	45	0	22.083	22	0.11	0	0
DWS	18.21	1998	47	0	21.75	15	0.329	0.11	0
DWS	18.21	1998	49	0	21.5	19	0.384	0	0
DWS	18.21	1998	51	0	13.667	11	0.22	0	0
DWS	18.21	1999	1	0	0	0	0	0	0
DWS	18.21	1999	3	0	0	0	0	0	0
DWS	18.21	1999	5	0	5.5	12	0.11	0.055	0
DWS	18.21	1999	7	0	11	13	0.329	0	0
DWS	18.21	1999	9	0	11.583	12	0.22	0	0
DWS	18.21	1999	11	0	14.5	15	0.22	0.055	0
DWS	18.21	1999	13	0	14.5	21	0.275	0.055	0
DWS	18.21	1999	15	0.011	4	4	0.055	0.11	0
DWS	18.21	1999	17	0.084	8	15	0.11	0	0
DWS	18.21	1999	19	0.403	0	0	0	0	0
DWS	18.21	1999	21	0.401	0	0	0	0	0
DWS	18.21	1999	23	0.087	0	0	0	0	0
DWS	18.21	1999	25	0.013	0	0	0	0	0
DWS	18.21	1999	27	0	8	23	0.549	0.055	0
DWS	18.21	1999	29	0	12	31	1.153	0	0
DWS	18.21	1999	31	0	17.5	21	0.714	0	0
DWS	18.21	1999	33	0	3	4	0.055	0	0
DWS	18.21	1999	35	0	4.5	7	0.275	0	0
EWE	4.89	1996	1	0	1.5	0	0	0	0
EWE	4.89	1996	3	0	1.417	3	0.204	0	0
EWE	4.89	1996	5	0	1.5	5	0.613	0	0
EWE	4.89	1996	7	0	2.75	5	0.409	0	0
EWE	4.89	1996	9	0	2.417	5	0	0.204	0
EWE	4.89	1996	11	0	2.333	3	0.409	0	0
EWE	4.89	1996	13	0	1	2	0.204	0	0
EWE	4.89	1996	15	0.011	0.833	2	0	0	0
EWE	4.89	1996	17	0.084	1.25	2	0	0	0
EWE	4.89	1996	19	0.403	0.833	1	0	0	0
EWE	4.89	1996	21	0.401	0	0	0	0	0
EWE	4.89	1996	23	0.087	0	0	0	0	0
EWE	4.89	1996	25	0.013	0	0	0	0.613	0
EWE	4.89	1996	27	0	0	0	0	0	0
EWE	4.89	1996	29	0	3.417	7	0.409	0.818	0
EWE	4.89	1996	31	0	0	0	0	0	0
EWE	4.89	1996	33	0	1.917	0	0	0	0
EWE	4.89	1996	35	0	0	0	0	0.204	0
EWE	4.89	1996	37	0	6.333	2	0.204	0	0
EWE	4.89	1996	39	0	1.333	5	0	0	0
EWE	4.89	1996	41	0	1.083	1	0	0	0
EWE	4.89	1996	43	0	1.75	2	0	0	0
EWE	4.89	1996	45	0	2.417	2	0	0.204	0
EWE	4.89	1996	47	0	1.917	4	0.204	0	0
EWE	4.89	1996	49	0	0	0	0	0	0
EWE	4.89	1996	51	0	1.75	0	0	0	0
EWE	4.89	1997	1	0	1.083	3	0.204	0	0
EWE	4.89	1997	3	0	0.5	0	0	0	0
EWE	4.89	1997	5	0	1.333	2	0.204	0	0
EWE	4.89	1997	7	0	0	0	0	0	0
EWE	4.89	1997	9	0	0	0	0	0	0
EWE	4.89	1997	11	0	4	8	0.409	0	0
EWE	4.89	1997	13	0	2.5	6	0.409	0	0
EWE	4.89	1997	15	0.011	0	0	0	0	0
EWE	4.89	1997	17	0.084	0	0	0	0	0
EWE	4.89	1997	19	0.403	0	0	0	0	0
EWE	4.89	1997	21	0.401	0	0	0	0	0
EWE	4.89	1997	23	0.087	2.083	6	0.818	0	0
EWE	4.89	1997	25	0.013	0.517	3	0.204	0	0
EWE	4.89	1997	27	0	2.75	6	0	0	0
EWE	4.89	1997	29	0	2.75	5	0	0	0
EWE	4.89	1997	31	0	1.75	4	0.204	0	0
EWE	4.89	1997	33	0	2.75	4	0.204	0	0
EWE	4.89	1997	35	0	3.25	4	0.204	0	0
EWE	4.89	1997	37	0	1.833	4	0.204	0	0
EWE	4.89	1997	39	0	0	0	0	0	0
EWE	4.89	1997	41	0	1.917	3	0.204	0	0
EWE	4.89	1997	43	0	2.583	6	0.409	0.204	0
EWE	4.89	1997	45	0	1.167	1	0	0	0
EWE	4.89	1997	47	0	1.167	0	0	0	0
EWE	4.89	1997	49	0	1.917	1	0.204	0	0
EWE	4.89	1997	51	0	1.917	4	0.409	0	0
EWE	4.89	1998	1	0	2.417	1	0	0	0
EWE	4.89	1998	3	0	2.417	3	0.204	0	0
EWE	4.89	1998	5	0	0.833	1	0	0	0
EWE	4.89	1998	7	0	0	0	0	0	0
EWE	4.89	1998	9	0	2.25	2	0	0	0
EWE	4.89	1998	11	0	1.25	2	0	0	0
EWE	4.89	1998	13	0	0	0	0	0	0
EWE	4.89	1998	15	0.011	1.167	2	0.204	0	0
EWE	4.89	1998	17	0.084	0	0	0	0	0
EWE	4.89	1998	19	0.403	0	0	0	0	0
EWE	4.89	1998	21	0.401	0	0	0	0	0
EWE	4.89	1998	23	0.087	1.25	2	0	0	0
EWE	4.89	1998	25	0.013	2.5	5	0.409	0	0
EWE	4.89	1998	27	0	1.667	5	0.613	0	0
EWE	4.89	1998	29	0	1.25	1	0	0	0
EWE	4.89	1998	31	0	1.083	1	0.204	0	0
EWE	4.89	1998	33	0	1.25	3	0.409	0	0
EWE	4.89	1998	35	0	3.583	9	0.204	0	0
EWE	4.89	1998	37	0	1	1	0.204	0	0
EWE	4.89	1998	39	0	1.167	2	0.204	0	0
EWE	4.89	1998	41	0	2.083	4	0	0	0
EWE	4.89	1998	43	0	1.833	4	0.409	0	0
EWE	4.89	1998	45	0	1.5	1	0	0	0
EWE	4.89	1998	47	0	2.417	6	0.204	0	0
EWE	4.89	1998	49	0	1.75	5	0.613	0	0
EWE	4.89	1998	51	0	2.333	5	0.204	0	0
EWE	4.89	1999	1	0	0	0	0	0	0
EWE	4.89	1999	3	0	0	0	0	0	0
EWE	4.89	1999	5	0	0	0	0	0	0
EWE	4.89	1999	7	0	0	0	0	0	0
EWE	4.89	1999	9	0	3.25	2	0.204	0	0
EWE	4.89	1999	11	0	1.25	0	0	0	0
EWE	4.89	1999	13	0	0	0	0	0	0
EWE	4.89	1999	15	0.011	0	0	0	0	0
EWE	4.89	1999	17	0.084	0	0	0	0	0
EWE	4.89	1999	19	0.403	0	0	0	0	0
EWE	4.89	1999	21	0.401	0	0	0	0	0
EWE	4.89	1999	23	0.087	1.167	1	0	0	0
EWE	4.89	1999	25	0.013	1.583	3	0	0	0
EWE	4.89	1999	27	0	0	0	0	0	0
EWE	4.89	1999	29	0	2	2	0.409	0	0
EWE	4.89	1999	31	0	1.75	1	0	0	0
EWE	4.89	1999	33	0	1.583	1	0.204	0	0
EWE	4.89	1999	35	0	3.25	3	0.204	0	0
EWE	4.89	1999	37	0	1.25	0	0	0	0
EWE	4.89	1999	39	0	2.667	3	0.613	0	0
EWE	4.89	1999	41	0	2.25	1	0	0	0
EWE	4.89	1999	43	0	1.667	0	0	0	0
EWE	4.89	1999	45	0	3.25	3	0.409	0	0
EWE	4.89	1999	47	0	2.917	1	0	0	0
EWE	4.89	1999	49	0	0	0	0	0	0
EWE	4.89	1999	51	0	1.25	1	0	0	0
EWE	4.89	2000	1	0	1.167	3	0.204	0	0
EWE	4.89	2000	3	0	2.917	3	0.409	0	0
EWE	4.89	2000	5	0	0	0	0	0	0
EWE	4.89	2000	7	0	1.25	1	0.204	0	0
EWE	4.89	2000	9	0	2.75	4	0.818	0	0
EWE	4.89	2000	11	0	0	0	0	0	0
EWE	4.89	2000	13	0	0	0	0	0	0
EWE	4.89	2000	15	0.011	0	0	0	0	0
EWE	4.89	2000	17	0.084	0	0	0	0	0
EWE	4.89	2000	19	0.403	0	0	0	0	0
EWE	4.89	2000	21	0.401	0	0	0	0	0
EWE	4.89	2000	23	0.087	0	0	0	0	0
EWE	4.89	2000	25	0.013	2	3	0	0	0
EWE	4.89	2000	27	0	3.417	7	0.204	0	0
EWE	4.89	2000	29	0	1.75	3	0.409	0	0
EWE	4.89	2000	31	0	3.083	3	0.204	0	0
EWE	4.89	2000	33	0	2.5	6	0.204	0	0
EWE	4.89	2000	35	0	0	0	0	0	0
FAH	5.4	1998	13	0	0	0	0	0	0
FAH	5.4	1998	15	0.011	0.5	0	0	0	0
FAH	5.4	1998	17	0.084	0	0	0	0	0
FAH	5.4	1998	19	0.403	1	0	0	0	0
FAH	5.4	1998	21	0.401	0	0	0	0	0
FAH	5.4	1998	23	0.087	0	0	0	0	0
FAH	5.4	1998	25	0.013	0	0	0	0.185	0
FAH	5.4	1998	27	0	0	0	0	0	0
FAH	5.4	1998	29	0	1.75	6	0.555	0.185	0
FAH	5.4	1998	31	0	0.75	0	0	0	0
FAH	5.4	1998	33	0	5	3	0.185	0	0
FAH	5.4	1998	35	0	1.5	1	0	0	0
FAH	5.4	1998	37	0	0.833	1	0	0	0
FAH	5.4	1998	39	0	0	0	0	0	0
FAH	5.4	1998	41	0	0.5	1	0.185	0	0
FAH	5.4	1998	43	0	0.45	0	0	0	0
FAH	5.4	1998	45	0	0.417	0	0	0	0
FAH	5.4	1998	47	0	0	0	0	0	0
FAH	5.4	1998	49	0	0	0	0	0	0
FAH	5.4	1998	51	0	0	0	0	0	0
FAH	5.4	1999	1	0	0	0	0	0	0
FAH	5.4	1999	3	0	0	0	0	0	0
FAH	5.4	1999	5	0	0	0	0	0	0
FAH	5.4	1999	7	0	0	0	0	0	0
FAH	5.4	1999	9	0	0	0	0	0	0
FAH	5.4	1999	11	0	0.417	0	0	0.185	0
FAH	5.4	1999	13	0	0	0	0	0	0
FAH	5.4	1999	15	0.011	1.333	0	0	0	0
FAH	5.4	1999	17	0.084	1.083	0	0	0	0
FAH	5.4	1999	19	0.403	8.667	9	0.74	0.185	0
FAH	5.4	1999	21	0.401	2.5	0	0	0	0
FAH	5.4	1999	23	0.087	4.583	7	0.37	0	0
FAH	5.4	1999	25	0.013	0	0	0	0	0
FAH	5.4	1999	27	0	0	0	0	0	0
FAH	5.4	1999	29	0	3.667	6	0.555	0	0
FAH	5.4	1999	31	0	4.417	4	0.37	0	0
FAH	5.4	1999	33	0	0	0	0	0	0
FAH	5.4	1999	35	0	0	0	0	0	0
FAH	5.4	1999	37	0	0	0	0	0	0
FAH	5.4	1999	39	0	0	0	0	0	0
FAH	5.4	1999	41	0	1.5	0	0	0	0
FAH	5.4	1999	43	0	0.667	0	0	0	0
FAH	5.4	1999	45	0	0.417	0	0	0	0
FAH	5.4	1999	47	0	0	0	0	0	0
FAH	5.4	1999	49	0	0.417	1	0	0	0
FAH	5.4	1999	51	0	0	0	0	0	0
FAH	5.4	2000	1	0	0.417	1	0	0	0
FAH	5.4	2000	3	0	0	0	0	0	0
FAH	5.4	2000	5	0	0	0	0	0	0
FAH	5.4	2000	7	0	0.417	0	0	0	0
FAH	5.4	2000	9	0	0	0	0	0	0
FAH	5.4	2000	11	0	0	0	0	0	0
FAH	5.4	2000	13	0	2.333	2	0	0	0
FAH	5.4	2000	15	0.011	0	0	0	0	0
FAH	5.4	2000	17	0.084	0	0	0	0	0.555
FAH	5.4	2000	19	0.403	0	0	0	0.555	0
FAH	5.4	2000	21	0.401	0	0	0	0.185	0
FAH	5.4	2000	23	0.087	0	0	0	0.37	0
FAH	5.4	2000	25	0.013	0	0	0	0.185	0
FAH	5.4	2000	27	0	0	0	0	0	0
FAH	5.4	2000	29	0	1.167	0	0	0.37	0
FAH	5.4	2000	31	0	1.5	0	0	0	0
FAH	5.4	2000	33	0	10.333	4	0.37	0	0
FAH	5.4	2000	35	0	2.333	1	0	0	0
FHC	4.05	1996	1	0	7.25	4	0.247	0.741	0
FHC	4.05	1996	3	0	3	3	0	0.247	0
FHC	4.05	1996	5	0	2.75	2	0.247	0.247	0
FHC	4.05	1996	7	0	2.75	2	0	0	0
FHC	4.05	1996	9	0	5.75	4	0	0.247	0
FHC	4.05	1996	11	0	7.25	1	0	0	0
FHC	4.05	1996	13	0	4.25	3	0	0	0
FHC	4.05	1996	15	0.011	2.333	0	0	0	0
FHC	4.05	1996	17	0.084	1.5	1	0	0	0
FHC	4.05	1996	19	0.403	5	2	0.247	0.247	0
FHC	4.05	1996	21	0.401	2	0	0	0.247	0
FHC	4.05	1996	23	0.087	2.5	1	0	0.247	0.494
FHC	4.05	1996	25	0.013	2.25	0	0	0	0
FHC	4.05	1996	27	0	0	0	0	0	0
FHC	4.05	1996	29	0	3.25	0	0	0	0
FHC	4.05	1996	31	0	4.75	1	0	0	0
FHC	4.05	1996	33	0	5	2	0.494	0	0
FHC	4.05	1996	35	0	9	3	0.247	0	0
FHC	4.05	1996	37	0	10.333	3	0	0	0
FHC	4.05	1996	39	0	9.25	3	0.247	0	0
FHC	4.05	1996	41	0	4.75	1	0	0	0
FHC	4.05	1996	43	0	10.167	6	0.494	0	0
FHC	4.05	1996	45	0	3.75	3	0.247	0	0
FHC	4.05	1996	47	0	8.25	5	0.494	0	0
FHC	4.05	1996	49	0	8	5	0.247	0	0
FHC	4.05	1996	51	0	4.75	2	0.247	0	0
FHC	4.05	1997	1	0	3.75	0	0	0.247	0
FHC	4.05	1997	3	0	6.25	3	0.494	0	0
FHC	4.05	1997	5	0	2.5	0	0	0.247	0
FHC	4.05	1997	7	0	3.75	2	0	0	0
FHC	4.05	1997	9	0	7	4	0.247	0	0
FHC	4.05	1997	11	0	3	2	0	0.247	0.988
FHC	4.05	1997	13	0	2.25	0	0	0	0
FHC	4.05	1997	15	0.011	6	3	0.247	0	0
FHC	4.05	1997	17	0.084	0	0	0	0.247	0.247
FHC	4.05	1997	19	0.403	1.75	2	0	0	0
FHC	4.05	1997	21	0.401	2.25	1	0	0.247	0
FHC	4.05	1997	23	0.087	0	0	0	0	0
FHC	4.05	1997	25	0.013	0	0	0	0	0
FHC	4.05	1997	27	0	5.25	2	0	0	0
FHC	4.05	1997	29	0	2.75	1	0	0	0
FHC	4.05	1997	31	0	9.583	4	0.494	0	0
FHC	4.05	1997	33	0	9.5	1	0	0	0
FHC	4.05	1997	35	0	9.417	2	0	0	0
FHC	4.05	1997	37	0	4.417	0	0	0	0
FHC	4.05	1997	39	0	7	1	0	0	0
FHC	4.05	1997	41	0	6.083	0	0	0	0
FHC	4.05	1997	43	0	7.083	1	0	0	0
FHC	4.05	1997	45	0	8.75	2	0	0	0
FHC	4.05	1997	47	0	4.25	2	0	0	0
FHC	4.05	1997	49	0	6	0	0	0	0
FHC	4.05	1997	51	0	0	0	0	0	0
FHC	4.05	1998	1	0	1.75	1	0	0	0
FHC	4.05	1998	3	0	1.167	1	0	0	0
FHC	4.05	1998	5	0	0	0	0	0	0
FHC	4.05	1998	7	0	4.7	2	0	0	0
FHC	4.05	1998	9	0	3.5	2	0.247	0.494	0
FHC	4.05	1998	11	0	2.25	1	0	0	0
FHC	4.05	1998	13	0	4.75	1	0	0.247	0.741
FHC	4.05	1998	15	0.011	1.5	1	0	0	0
FHC	4.05	1998	17	0.084	1.75	2	0	0	0
FHC	4.05	1998	19	0.403	3.75	0	0	0	0
FHC	4.05	1998	21	0.401	2.25	1	0	0	0
FHC	4.05	1998	23	0.087	0	0	0	0.247	0
FHC	4.05	1998	25	0.013	0	0	0	0	0
FHC	4.05	1998	27	0	2.25	1	0	0	0
FHC	4.05	1998	29	0	3.481	0	0	0.247	0
FHC	4.05	1998	31	0	9.417	0	0	0	0
FHC	4.05	1998	33	0	8.167	0	0	0	0
FHC	4.05	1998	35	0	5.5	1	0	0	0
FHC	4.05	1998	37	0	4.25	1	0.247	0	0
FHC	4.05	1998	39	0	6	1	0	0	0
FHC	4.05	1998	41	0	7.583	1	0	0	0
FHC	4.05	1998	43	0	3.75	1	0.247	0	0
FHC	4.05	1998	45	0	4.5	2	0	0	0
FHC	4.05	1998	47	0	3.25	2	0.247	0	0
FHC	4.05	1998	49	0	5	3	0.247	0	0
FHC	4.05	1998	51	0	4.5	1	0.247	0	0
FHC	4.05	1999	1	0	2.75	1	0	0.247	0
FHC	4.05	1999	3	0	3	3	0.247	0	0
FHC	4.05	1999	5	0	4.75	2	0.247	0	0
FHC	4.05	1999	7	0	1.75	1	0	0	0
FHC	4.05	1999	9	0	2.5	0	0	0	0
FHC	4.05	1999	11	0	3.75	0	0	0	0
FHC	4.05	1999	13	0	2.75	2	0.247	0	0
FHC	4.05	1999	15	0.011	1.25	0	0	0	0
FHC	4.05	1999	17	0.084	1.25	0	0	0.247	0.988
FHC	4.05	1999	19	0.403	2.5	0	0	0	0
FHC	4.05	1999	21	0.401	2.517	0	0	0	0.494
FHC	4.05	1999	23	0.087	0	0	0	0.247	0
FHC	4.05	1999	25	0.013	0	0	0	0	0
FHC	4.05	1999	27	0	0	0	0	0.247	0
FHC	4.05	1999	29	0	3	0	0	0	0
FHC	4.05	1999	31	0	2.5	3	0.494	0	0
FHC	4.05	1999	33	0	6.25	3	0	0.247	0
FHC	4.05	1999	35	0	11	3	0.247	0	0
FHC	4.05	1999	37	0	8.75	4	0.494	0	0
FHC	4.05	1999	39	0	5	2	0	0	0
FHC	4.05	1999	41	0	6	3	0	0	0
FHC	4.05	1999	43	0	1.75	1	0.247	0	0
FHC	4.05	1999	45	0	2.5	1	0	0	0
FHC	4.05	1999	47	0	2.5	0	0	0	0
FHC	4.05	1999	49	0	0	0	0	0	0
FHC	4.05	1999	51	0	2.25	2	0	0	0
FHC	4.05	2000	1	0	2.75	2	0	0	0
FHC	4.05	2000	3	0	1.5	1	0	0	0
FHC	4.05	2000	5	0	3.25	1	0	0	0
FHC	4.05	2000	7	0	1.5	0	0	0	0
FHC	4.05	2000	9	0	5	2	0.247	0	0
FHC	4.05	2000	11	0	3.5	1	0	0	0
FHC	4.05	2000	13	0	0	0	0	0.247	0
FHC	4.05	2000	15	0.011	2.75	2	0	0	0
FHC	4.05	2000	17	0.084	3.5	3	0.247	0	0.988
FHC	4.05	2000	19	0.403	5.75	0	0	0	0
FHC	4.05	2000	21	0.401	2.5	0	0	0	0
FHC	4.05	2000	23	0.087	0	0	0	0	0
FHC	4.05	2000	25	0.013	2.5	0	0	0	0
FHC	4.05	2000	27	0	0	0	0	0	0
FHC	4.05	2000	29	0	2.5	1	0.247	0	0
FHC	4.05	2000	31	0	2.5	0	0	0	0
FHC	4.05	2000	33	0	3.25	3	0.494	0	0
FHC	4.05	2000	35	0	1.5	2	0.247	0	0
GDE	36.42	1996	1	0	0	0	0	0	0
GDE	36.42	1996	3	0	3	3	0.055	0.055	0
GDE	36.42	1996	5	0	8.5	18	0.192	0	0
GDE	36.42	1996	7	0	11	11	0.137	0.027	0
GDE	36.42	1996	9	0	8.5	8	0.055	0.027	0
GDE	36.42	1996	11	0	6.5	3	0	0	0
GDE	36.42	1996	13	0	6.5	3	0	0.027	0
GDE	36.42	1996	15	0.011	15	10	0.11	0.22	0.247
GDE	36.42	1996	17	0.084	3	4	0.055	0.055	0
GDE	36.42	1996	19	0.403	2.5	1	0.027	0.275	0
GDE	36.42	1996	21	0.401	0	0	0	0.027	0
GDE	36.42	1996	23	0.087	0	0	0	0.027	0
GDE	36.42	1996	25	0.013	0	0	0	0.11	0
GDE	36.42	1996	27	0	2.5	4	0.055	0.165	0
GDE	36.42	1996	29	0	3	1	0.027	0.027	0
GDE	36.42	1996	31	0	0	0	0	0.082	0
GDE	36.42	1996	33	0	6	4	0.11	0.027	0
GDE	36.42	1996	35	0	6.5	8	0.192	0	0
GDE	36.42	1996	37	0	6.5	8	0.165	0	0
GDE	36.42	1996	39	0	0	0	0	0.055	0
GDE	36.42	1996	41	0	2.5	6	0.055	0	0
GDE	36.42	1996	43	0	6	7	0.082	0.055	0
GDE	36.42	1996	45	0	8.5	13	0.027	0.055	0
GDE	36.42	1996	47	0	3	5	0.027	0.027	0
GDE	36.42	1996	49	0	6	11	0.055	0	0
GDE	36.42	1996	51	0	2	1	0	0	0
GDE	36.42	1997	1	0	8.5	9	0.027	0	0
GDE	36.42	1997	3	0	8.5	4	0.055	0.082	0
GDE	36.42	1997	5	0	5.5	12	0.082	0	0
GDE	36.42	1997	7	0	9	18	0.082	0.027	0
GDE	36.42	1997	9	0	13.5	17	0.11	0.082	0
GDE	36.42	1997	11	0	12	8	0.11	0.11	0
GDE	36.42	1997	13	0	0	0	0	0.082	0.192
GDE	36.42	1997	15	0.011	2	3	0.027	0.055	0.275
GDE	36.42	1997	17	0.084	0	0	0	0.055	0
GDE	36.42	1997	19	0.403	0	0	0	0.027	0
GDE	36.42	1997	21	0.401	0	0	0	0.082	0
GDE	36.42	1997	23	0.087	0	0	0	0	0
GDE	36.42	1997	25	0.013	0	0	0	0	0
GDE	36.42	1997	27	0	0	0	0	0.137	0
GDE	36.42	1997	29	0	0	0	0	0.055	0
GDE	36.42	1997	31	0	0	0	0	0	0
GDE	36.42	1997	33	0	0	0	0	0.055	0
GDE	36.42	1997	35	0	3.5	11	0.055	0.137	0
GDE	36.42	1997	37	0	3.5	6	0.137	0.11	0
GDE	36.42	1997	39	0	1.5	2	0.027	0.027	0
GDE	36.42	1997	41	0	8	19	0.137	0.055	0
GDE	36.42	1997	43	0	6	11	0.055	0.027	0
GDE	36.42	1997	45	0	6.5	9	0.082	0.055	0
GDE	36.42	1997	47	0	5.5	7	0	0.22	0
GDE	36.42	1997	49	0	5.5	11	0.11	0.082	0
GDE	36.42	1997	51	0	4	6	0.082	0.055	0
GDE	36.42	1998	1	0	6	12	0.192	0.027	0
GDE	36.42	1998	3	0	5.333	3	0	0	0
GDE	36.42	1998	5	0	0	0	0	0.082	0
GDE	36.42	1998	7	0	2.5	1	0	0.055	0
GDE	36.42	1998	9	0	2	3	0.027	0	0
GDE	36.42	1998	11	0	2.25	4	0.027	0.055	0
GDE	36.42	1998	13	0	17.5	25	0.302	0.027	0
GDE	36.42	1998	15	0.011	5	6	0.055	0.11	0.275
GDE	36.42	1998	17	0.084	1.5	4	0.027	0	0
GDE	36.42	1998	19	0.403	0	0	0	0.055	0.082
GDE	36.42	1998	21	0.401	0	0	0	0.027	0
GDE	36.42	1998	23	0.087	0	0	0	0.055	0
GDE	36.42	1998	25	0.013	0	0	0	0	0
GDE	36.42	1998	27	0	0	0	0	0.055	0
GDE	36.42	1998	29	0	0	0	0	0.055	0
GDE	36.42	1998	31	0	0	0	0	0	0
GDE	36.42	1998	33	0	5	5	0.082	0	0
GDE	36.42	1998	35	0	0	0	0	0.027	0
GDE	36.42	1998	37	0	5	6	0.137	0.055	0
GDE	36.42	1998	39	0	2	4	0.027	0.027	0
GDE	36.42	1998	41	0	7	15	0.22	0	0
GDE	36.42	1998	43	0	7	11	0.055	0.192	0
GDE	36.42	1998	45	0	3.5	2	0	0.082	0
GDE	36.42	1998	47	0	2	1	0.027	0.055	0
GDE	36.42	1998	49	0	3	2	0	0.055	0
GDE	36.42	1998	51	0	3.5	3	0	0	0
GDE	36.42	1999	1	0	2.5	3	0.082	0.027	0
GDE	36.42	1999	3	0	0	0	0	0.082	0
GDE	36.42	1999	5	0	0	0	0	0.027	0
GDE	36.42	1999	7	0	0	0	0	0.055	0
GDE	36.42	1999	9	0	7.5	7	0.027	0.027	0
GDE	36.42	1999	11	0	3	2	0.027	0.055	0
GDE	36.42	1999	13	0	3	2	0.027	0.027	0
GDE	36.42	1999	15	0.011	8	10	0.027	0.11	0.11
GDE	36.42	1999	17	0.084	0	0	0	0.027	0
GDE	36.42	1999	19	0.403	0	0	0	0.055	0
GDE	36.42	1999	21	0.401	0	0	0	0.027	0
GDE	36.42	1999	23	0.087	0	0	0	0	0
GDE	36.42	1999	25	0.013	0	0	0	0	0
GDE	36.42	1999	27	0	1.5	3	0.055	0.027	0
GDE	36.42	1999	29	0	2.25	5	0.082	0	0
GDE	36.42	1999	31	0	0	0	0	0.027	0
GDE	36.42	1999	33	0	2	4	0.055	0	0
GDE	36.42	1999	35	0	2	4	0.027	0.11	0
GDE	36.42	1999	37	0	2	2	0	0	0
GDE	36.42	1999	39	0	3	3	0	0.055	0
GDE	36.42	1999	41	0	3.5	4	0	0.027	0
GDE	36.42	1999	43	0	5.5	7	0.137	0.137	0
GDE	36.42	1999	45	0	5	9	0.11	0.165	0
GDE	36.42	1999	47	0	5.25	4	0.027	0.027	0
GDE	36.42	1999	49	0	2.25	2	0.027	0.055	0
GDE	36.42	1999	51	0	0	0	0	0.027	0
GDE	36.42	2000	1	0	3.25	4	0.027	0.027	0
GDE	36.42	2000	3	0	4.25	3	0	0.055	0
GDE	36.42	2000	5	0	3.167	1	0	0	0
GDE	36.42	2000	7	0	6.333	8	0.055	0	0
GDE	36.42	2000	9	0	4.75	5	0.055	0	0
GDE	36.42	2000	11	0	6.5	4	0	0.027	0
GDE	36.42	2000	13	0	0	0	0	0	0
GDE	36.42	2000	15	0.011	3	2	0.027	0.11	0.082
GDE	36.42	2000	17	0.084	3.5	1	0.027	0	0
GDE	36.42	2000	19	0.403	0	0	0	0.082	0
GDE	36.42	2000	21	0.401	0	0	0	0.11	0
GDE	36.42	2000	23	0.087	0	0	0	0	0
GDE	36.42	2000	25	0.013	0	0	0	0	0
GDE	36.42	2000	27	0	3	2	0	0	0
GDE	36.42	2000	29	0	0	0	0	0	0
GDE	36.42	2000	31	0	4.75	9	0.027	0.055	0
GDE	36.42	2000	33	0	0	0	0	0.082	0
GDE	36.42	2000	35	0	2	0	0	0	0
GHT	5.67	1998	13	0	3.5	0	0	0	0
GHT	5.67	1998	15	0.011	5.167	2	0	0.176	0
GHT	5.67	1998	17	0.084	4.25	4	0.176	0.176	0
GHT	5.67	1998	19	0.403	10.333	1	0	0.176	0
GHT	5.67	1998	21	0.401	7.417	7	0.529	0.176	0
GHT	5.67	1998	23	0.087	7.583	5	0.176	0	0
GHT	5.67	1998	25	0.013	6.333	4	0.529	0.353	0
GHT	5.67	1998	27	0	2	1	0	0	0
GHT	5.67	1998	29	0	13.667	7	0.176	0	0
GHT	5.67	1998	31	0	10.833	3	0.176	0	0
GHT	5.67	1998	33	0	10.417	10	0.529	0	0
GHT	5.67	1998	35	0	14.233	9	0.176	0.176	0
GHT	5.67	1998	37	0	11.8	10	0	0.176	0
GHT	5.67	1998	39	0	3.75	6	0.176	0.176	0
GHT	5.67	1998	41	0	6.75	15	0.529	0.176	0
GHT	5.67	1998	43	0	16.233	8	0.353	0	0
GHT	5.67	1998	45	0	14.25	8	0.176	0	0
GHT	5.67	1998	47	0	14.417	5	0	0	0
GHT	5.67	1998	49	0	20.833	14	0.176	0.176	0
GHT	5.67	1998	51	0	19.167	2	0.176	0	0
GHT	5.67	1999	1	0	8.25	9	0.176	0	0
GHT	5.67	1999	3	0	14.067	13	0.882	0	0
GHT	5.67	1999	5	0	7	1	0	0	0
GHT	5.67	1999	7	0	17.167	3	0.176	0	0
GHT	5.67	1999	9	0	11.667	1	0	0	0
GHT	5.67	1999	11	0	9.75	2	0.176	0.176	0
GHT	5.67	1999	13	0	15.75	0	0	0	0
GHT	5.67	1999	15	0.011	12.25	1	0	0.176	0.882
GHT	5.67	1999	17	0.084	13	4	0	1.235	0
GHT	5.67	1999	19	0.403	7	0	0	0	0
GHT	5.67	1999	21	0.401	14.25	1	0	0	0
GHT	5.67	1999	23	0.087	9.25	2	0	0	0
GHT	5.67	1999	25	0.013	13.75	0	0	0	0
GHT	5.67	1999	27	0	8.5	2	0	0	0
GHT	5.67	1999	29	0	16.5	8	0	0	0
GHT	5.67	1999	31	0	15.75	4	0	0	0
GHT	5.67	1999	33	0	11.5	2	0	0	0
GHT	5.67	1999	35	0	6.25	2	0.176	0	0
GHT	5.67	1999	37	0	14.25	7	0.353	0	0
GHT	5.67	1999	39	0	8.5	7	0.176	0	0
GHT	5.67	1999	41	0	4.75	4	0	0	0
GHT	5.67	1999	43	0	13.25	10	0.176	0	0
GHT	5.67	1999	45	0	6.5	4	0	0	0
GHT	5.67	1999	47	0	7	1	0	0	0
GHT	5.67	1999	49	0	9.5	9	0	0	0
GHT	5.67	1999	51	0	6	2	0	0	0
GHT	5.67	2000	1	0	7.25	4	0.176	0	0
GHT	5.67	2000	3	0	7.25	6	0.353	0	0
GHT	5.67	2000	5	0	6.25	5	0	0	0
GHT	5.67	2000	7	0	4.5	4	0.353	0	0
GHT	5.67	2000	9	0	11.75	5	0.353	0	0
GHT	5.67	2000	11	0	14.25	2	0.176	0	0
GHT	5.67	2000	13	0	16.25	3	0	0.176	0
GHT	5.67	2000	15	0.011	15.75	3	0	0.529	0
GHT	5.67	2000	17	0.084	16.75	9	0	0	0
GHT	5.67	2000	19	0.403	16	2	0	0.353	0
GHT	5.67	2000	21	0.401	11	1	0	0	0
GHT	5.67	2000	23	0.087	8.167	0	0	0.529	0
GHT	5.67	2000	25	0.013	16.167	3	0.353	0.529	0
GHT	5.67	2000	27	0	8	2	0	0.529	0
GHT	5.67	2000	29	0	17.75	3	0.176	0.353	0
GHT	5.67	2000	31	0	16	7	0	0.353	0
GHT	5.67	2000	33	0	14	4	0	0	0
GHT	5.67	2000	35	0	8.75	2	0.176	0	0
HIR	6.07	1998	13	0	0	0	0	0	0
HIR	6.07	1998	15	0.011	11.842	1	0	0	0
HIR	6.07	1998	17	0.084	14.5	2	0	0.165	0
HIR	6.07	1998	19	0.403	13.917	0	0	0.824	0.988
HIR	6.07	1998	21	0.401	14.5	0	0	0.329	0
HIR	6.07	1998	23	0.087	10	0	0	0	0
HIR	6.07	1998	25	0.013	9.5	1	0.165	0	0
HIR	6.07	1998	27	0	9	0	0	0.165	0
HIR	6.07	1998	29	0	8.5	2	0.329	0.165	0
HIR	6.07	1998	31	0	17	1	0.165	0	0
HIR	6.07	1998	33	0	19.75	6	0.165	0.165	0
HIR	6.07	1998	35	0	16	0	0	0	0
HIR	6.07	1998	37	0	19	2	0.165	0	0
HIR	6.07	1998	39	0	14.5	1	0.165	0	0
HIR	6.07	1998	41	0	15.25	1	0.165	0	0
HIR	6.07	1998	43	0	14.5	1	0	0	0
HIR	6.07	1998	45	0	14.5	2	0	0	0
HIR	6.07	1998	47	0	15	3	0	0	0
HIR	6.07	1998	49	0	15.5	2	0	0	0
HIR	6.07	1998	51	0	12	2	0	0	0
HIR	6.07	1999	1	0	14.5	3	0	0	0
HIR	6.07	1999	3	0	20.75	7	0.329	0.165	0
HIR	6.07	1999	5	0	21.75	6	0	0	0
HIR	6.07	1999	7	0	17.667	4	0.165	0.329	0
HIR	6.07	1999	9	0	10.25	2	0	0	0
HIR	6.07	1999	11	0	17.5	5	0	0.165	0
HIR	6.07	1999	13	0	16.5	3	0	0.329	0
HIR	6.07	1999	15	0.011	16.25	2	0	0	0
HIR	6.07	1999	17	0.084	17.417	2	0	0	0
HIR	6.07	1999	19	0.403	22	4	0.165	0.329	1.153
HIR	6.07	1999	21	0.401	14	1	0	0.329	0
HIR	6.07	1999	23	0.087	11.25	2	0	0	0
HIR	6.07	1999	25	0.013	12	2	0	0.165	0
HIR	6.07	1999	27	0	10.5	5	0	0	0
HIR	6.07	1999	29	0	4.5	1	0	0	0
HIR	6.07	1999	31	0	9	3	0	0	0
HIR	6.07	1999	33	0	12.25	3	0	0	0
HIR	6.07	1999	35	0	11	2	0	0	0
HIR	6.07	1999	37	0	10.5	2	0	0	0
HIR	6.07	1999	39	0	13.5	4	0.329	0	0
HIR	6.07	1999	41	0	13.5	4	0.165	0	0
HIR	6.07	1999	43	0	15.5	7	0	0	0
HIR	6.07	1999	45	0	11.5	3	0	0	0
HIR	6.07	1999	47	0	11.5	4	0.165	0	0
HIR	6.07	1999	49	0	21	10	0	0.165	0
HIR	6.07	1999	51	0	4	2	0.165	0.329	0
HIR	6.07	2000	1	0	10.5	4	0	0.165	0
HIR	6.07	2000	3	0	11.5	2	0	0	0
HIR	6.07	2000	5	0	13.25	3	0	0.165	0
HIR	6.07	2000	7	0	11.5	1	0	0	0
HIR	6.07	2000	9	0	11.25	2	0	0	0
HIR	6.07	2000	11	0	11.5	2	0.165	0	0
HIR	6.07	2000	13	0	14.75	1	0	0.329	0
HIR	6.07	2000	15	0.011	10.5	1	0.165	0.165	0
HIR	6.07	2000	17	0.084	10.25	2	0	0	0.988
HIR	6.07	2000	19	0.403	12.5	2	0.165	0	1.153
HIR	6.07	2000	21	0.401	9	3	0	0.165	0
HIR	6.07	2000	23	0.087	6	0	0	0	0
HIR	6.07	2000	25	0.013	7.5	0	0	0	0
HIR	6.07	2000	27	0	7.5	1	0	0	0
HIR	6.07	2000	29	0	8	1	0	0	0
HIR	6.07	2000	31	0	17.25	14	0.824	0	0
HIR	6.07	2000	33	0	13.5	5	0.165	0	0
HIR	6.07	2000	35	0	5.5	2	0	0	0
HUS	9.31	1996	1	0	0	0	0	0	0
HUS	9.31	1996	3	0	0	0	0	0	0
HUS	9.31	1996	5	0	5	3	0	0.215	0
HUS	9.31	1996	7	0	5	3	0	0.215	0
HUS	9.31	1996	9	0	2	1	0.107	0.43	0
HUS	9.31	1996	11	0	4	7	0.43	0	0
HUS	9.31	1996	13	0	3	0	0	0.107	0.322
HUS	9.31	1996	15	0.011	4	2	0.215	0.215	0.322
HUS	9.31	1996	17	0.084	0	0	0	0	0
HUS	9.31	1996	19	0.403	0	0	0	0	0
HUS	9.31	1996	21	0.401	5	0	0	0	0
HUS	9.31	1996	23	0.087	1.5	1	0	0	0
HUS	9.31	1996	25	0.013	0	0	0	0.322	0
HUS	9.31	1996	27	0	0	0	0	0	0
HUS	9.31	1996	29	0	0	0	0	0.107	0
HUS	9.31	1996	31	0	4	1	0.107	0	0
HUS	9.31	1996	33	0	3	2	0	0	0
HUS	9.31	1996	35	0	0	0	0	0	0
HUS	9.31	1996	37	0	4	1	0	0	0
HUS	9.31	1996	39	0	0	0	0	0	0
HUS	9.31	1996	41	0	8	2	0	0	0
HUS	9.31	1996	43	0	3	1	0.107	0.107	0
HUS	9.31	1996	45	0	2	2	0	0	0
HUS	9.31	1996	47	0	0	0	0	0.322	0
HUS	9.31	1996	49	0	0	0	0	0.107	0
HUS	9.31	1996	51	0	0	0	0	0	0
HUS	9.31	1997	1	0	0	0	0	0	0
HUS	9.31	1997	3	0	0	0	0	0	0
HUS	9.31	1997	5	0	0	0	0	0	0
HUS	9.31	1997	7	0	0	0	0	0	0
HUS	9.31	1997	9	0	4	2	0.107	0	0
HUS	9.31	1997	11	0	0	0	0	0	0
HUS	9.31	1997	13	0	0	0	0	0	0
HUS	9.31	1997	15	0.011	0	0	0	0.107	0
HUS	9.31	1997	17	0.084	0	0	0	0	0
HUS	9.31	1997	19	0.403	0	0	0	0.107	0.322
HUS	9.31	1997	21	0.401	0	0	0	0.322	0
HUS	9.31	1997	23	0.087	2	1	0	0	0
HUS	9.31	1997	25	0.013	0	0	0	0.215	0
HUS	9.31	1997	27	0	1	1	0	0.107	0
HUS	9.31	1997	29	0	3	1	0	0	0
HUS	9.31	1997	31	0	1	1	0	0	0
HUS	9.31	1997	33	0	1	1	0	0	0
HUS	9.31	1997	35	0	0	0	0	0	0
HUS	9.31	1997	37	0	5	2	0	0	0
HUS	9.31	1997	39	0	0	0	0	0	0
HUS	9.31	1997	41	0	5	1	0	0	0
HUS	9.31	1997	43	0	4	1	0.107	0	0
HUS	9.31	1997	45	0	2	0	0	0	0
HUS	9.31	1997	47	0	5	8	0.107	0	0
HUS	9.31	1997	49	0	9	8	0.107	0	0
HUS	9.31	1997	51	0	0	0	0	0	0
HUS	9.31	1998	1	0	0	0	0	0	0
HUS	9.31	1998	3	0	16	6	0.215	0	0
HUS	9.31	1998	5	0	11.25	4	0	0	0
HUS	9.31	1998	7	0	4	1	0	0	0
HUS	9.31	1998	9	0	10	0	0	0	0
HUS	9.31	1998	11	0	4	2	0	0	0
HUS	9.31	1998	13	0	5.5	0	0	0	0
HUS	9.31	1998	15	0.011	6.5	0	0	0	0.752
HUS	9.31	1998	17	0.084	2	2	0	0	0.215
HUS	9.31	1998	19	0.403	4	1	0.107	0.107	0.322
HUS	9.31	1998	21	0.401	2	1	0	0.107	0
HUS	9.31	1998	23	0.087	2	0	0	0.107	0
HUS	9.31	1998	25	0.013	2	4	0	0.107	0
HUS	9.31	1998	27	0	0	0	0	0.322	0
HUS	9.31	1998	29	0	0	0	0	0.107	0
HUS	9.31	1998	31	0	4	3	0	0	0
HUS	9.31	1998	33	0	0	0	0	0.107	0
HUS	9.31	1998	35	0	4	0	0	0	0
HUS	9.31	1998	37	0	0	0	0	0	0
HUS	9.31	1998	39	0	5	2	0	0	0
HUS	9.31	1998	41	0	7	4	0.107	0	0
HUS	9.31	1998	43	0	2.5	0	0	0	0
HUS	9.31	1998	45	0	5.5	1	0	0	0
HUS	9.31	1998	47	0	5	1	0	0	0
HUS	9.31	1998	49	0	4	0	0	0	0
HUS	9.31	1998	51	0	4	0	0	0	0
HUS	9.31	1999	1	0	9.5	1	0.107	0	0
HUS	9.31	1999	3	0	0	0	0	0.107	0
HUS	9.31	1999	5	0	3	1	0	0	0
HUS	9.31	1999	7	0	7	2	0	0	0
HUS	9.31	1999	9	0	7	2	0.107	0	0
HUS	9.31	1999	11	0	9	6	0	0.215	0
HUS	9.31	1999	13	0	7	1	0	0	0
HUS	9.31	1999	15	0.011	9	2	0	0.107	0.215
HUS	9.31	1999	17	0.084	2	1	0	0	0.43
HUS	9.31	1999	19	0.403	0	0	0	0	0
HUS	9.31	1999	21	0.401	0	0	0	0.107	0
HUS	9.31	1999	23	0.087	0	0	0	0	0
HUS	9.31	1999	25	0.013	4	2	0	0	0
HUS	9.31	1999	27	0	3	1	0	0.215	0
HUS	9.31	1999	29	0	5	0	0	0	0
HUS	9.31	1999	31	0	2	0	0	0	0
HUS	9.31	1999	33	0	4	3	0	0	0
HUS	9.31	1999	35	0	7	0	0	0	0
HUS	9.31	1999	37	0	8	1	0	0	0
HUS	9.31	1999	39	0	0	0	0	0	0
HUS	9.31	1999	41	0	4	0	0	0	0
HUS	9.31	1999	43	0	0	0	0	0	0
HUS	9.31	1999	45	0	10	10	0.322	0	0
HUS	9.31	1999	47	0	0	0	0	0	0
HUS	9.31	1999	49	0	3	3	0.107	0	0
HUS	9.31	1999	51	0	0	0	0	0	0
HUS	9.31	2000	1	0	3	1	0	0	0
HUS	9.31	2000	3	0	2	0	0	0.322	0
HUS	9.31	2000	5	0	3	0	0	0	0
HUS	9.31	2000	7	0	4	2	0	0	0
HUS	9.31	2000	9	0	0	0	0	0	0
HUS	9.31	2000	11	0	8	3	0	0	0
HUS	9.31	2000	13	0	3	2	0	0.107	0
HUS	9.31	2000	15	0.011	2	1	0.107	0.107	0
HUS	9.31	2000	17	0.084	0	0	0	0	0
HUS	9.31	2000	19	0.403	0	0	0	0	0
HUS	9.31	2000	21	0.401	2	2	0	0	0
HUS	9.31	2000	23	0.087	0	0	0	0	0
HUS	9.31	2000	25	0.013	0	0	0	0	0
HUS	9.31	2000	27	0	2.5	0	0	0	0
HUS	9.31	2000	29	0	0	0	0	0	0
HUS	9.31	2000	31	0	2.5	1	0	0	0
HUS	9.31	2000	33	0	2.5	1	0	0	0
HUS	9.31	2000	35	0	0	0	0	0	0
LEL	2.43	1996	1	0	6.5	2	0	0	0
LEL	2.43	1996	3	0	4.333	3	0.412	0	0
LEL	2.43	1996	5	0	2	0	0	0	0
LEL	2.43	1996	7	0	2.917	1	0	0	0
LEL	2.43	1996	9	0	2	2	0	0	0
LEL	2.43	1996	11	0	1	1	0	0	0
LEL	2.43	1996	13	0	1.333	1	0	0	0
LEL	2.43	1996	15	0.011	4.5	1	0	0	0
LEL	2.43	1996	17	0.084	1.25	0	0	0	0
LEL	2.43	1996	19	0.403	1.917	0	0	0	0
LEL	2.43	1996	21	0.401	1.25	1	0	0	0
LEL	2.43	1996	23	0.087	1	0	0	0	0
LEL	2.43	1996	25	0.013	0	0	0	0	0
LEL	2.43	1996	27	0	0	0	0	0	0
LEL	2.43	1996	29	0	0	0	0	0	0
LEL	2.43	1996	31	0	0.75	1	0.412	0	0
LEL	2.43	1996	33	0	1	0	0	0	0
LEL	2.43	1996	35	0	1	0	0	0	0
LEL	2.43	1996	37	0	0.917	0	0	0	0
LEL	2.43	1996	39	0	0	0	0	0	0
LEL	2.43	1996	41	0	1	0	0	0	0
LEL	2.43	1996	43	0	1	0	0	0	0
LEL	2.43	1996	45	0	1.833	0	0	0	0
LEL	2.43	1996	47	0	0	0	0	0	0
LEL	2.43	1996	49	0	0.583	0	0	0	0
LEL	2.43	1996	51	0	0	0	0	0	0
LEL	2.43	1997	1	0	0.75	0	0	0	0
LEL	2.43	1997	3	0	0.5	0	0	0	0
LEL	2.43	1997	5	0	0	0	0	0	0
LEL	2.43	1997	7	0	0	0	0	0	0
LEL	2.43	1997	9	0	0.75	0	0	0	0
LEL	2.43	1997	11	0	1.917	0	0	0	0
LEL	2.43	1997	13	0	1.25	1	0	0	0
LEL	2.43	1997	15	0.011	0	0	0	0	0
LEL	2.43	1997	17	0.084	0	0	0	0	0
LEL	2.43	1997	19	0.403	0	0	0	0	0
LEL	2.43	1997	21	0.401	0	0	0	0.412	0
LEL	2.43	1997	23	0.087	0	0	0	0	0
LEL	2.43	1997	25	0.013	0	0	0	0	0
LEL	2.43	1997	27	0	0	0	0	0	0
LEL	2.43	1997	29	0	0	0	0	0	0
LEL	2.43	1997	31	0	0	0	0	0	0
LEL	2.43	1997	33	0	1.5	1	0.412	0	0
LEL	2.43	1997	35	0	1	0	0	0	0
LEL	2.43	1997	37	0	0.5	0	0	0	0
LEL	2.43	1997	39	0	0	0	0	0	0
LEL	2.43	1997	41	0	0	0	0	0	0
LEL	2.43	1997	43	0	3.75	2	0.412	0	0
LEL	2.43	1997	45	0	0	0	0	0	0
LEL	2.43	1997	47	0	0	0	0	0	0
LEL	2.43	1997	49	0	0.5	0	0	0	0
LEL	2.43	1997	51	0	0	0	0	0	0
LEL	2.43	1998	1	0	0.833	1	0	0	0
LEL	2.43	1998	3	0	1	0	0	0	0
LEL	2.43	1998	5	0	3	2	0.412	0	0
LEL	2.43	1998	7	0	2.083	2	0	0	0
LEL	2.43	1998	9	0	0.5	2	0	0	0
LEL	2.43	1998	11	0	2.25	1	0	0	0
LEL	2.43	1998	13	0	0	0	0	0	0
LEL	2.43	1998	15	0.011	0	0	0	0	0
LEL	2.43	1998	17	0.084	0.5	3	0	0	0
LEL	2.43	1998	19	0.403	1	0	0	0	0
LEL	2.43	1998	21	0.401	0.333	0	0	0.412	0
LEL	2.43	1998	23	0.087	0	0	0	0	0
LEL	2.43	1998	25	0.013	0	0	0	0	0
LEL	2.43	1998	27	0	0	0	0	0.823	0
LEL	2.43	1998	29	0	1	2	0.412	0	0
LEL	2.43	1998	31	0	0.833	1	0	0	0
LEL	2.43	1998	33	0	0.75	1	0	0	0
LEL	2.43	1998	35	0	0.667	1	0	0	0
LEL	2.43	1998	37	0	0.75	1	0	0	0
LEL	2.43	1998	39	0	0	0	0	0	0
LEL	2.43	1998	41	0	0.5	0	0	0	0
LEL	2.43	1998	43	0	0.75	0	0	0	0
LEL	2.43	1998	45	0	0	0	0	0	0
LEL	2.43	1998	47	0	0.833	0	0	0	0
LEL	2.43	1998	49	0	1.167	0	0	0	0
LEL	2.43	1998	51	0	1.583	0	0	0	0
LEL	2.43	1999	1	0	0.667	0	0	0	0
LEL	2.43	1999	3	0	0.5	1	0	0	0
LEL	2.43	1999	5	0	1.417	0	0	0	0
LEL	2.43	1999	7	0	0	0	0	0	0
LEL	2.43	1999	9	0	0.417	0	0	0	0
LEL	2.43	1999	11	0	0.5	0	0	0	0
LEL	2.43	1999	13	0	0	0	0	0	0
MAH	4.86	1996	1	0	3.5	3	0.206	0	0
MAH	4.86	1996	3	0	5	8	0	0.823	0
MAH	4.86	1996	5	0	6	2	0.412	0.206	0
MAH	4.86	1996	7	0	0.5	1	0.206	0	0
MAH	4.86	1996	9	0	2	2	0	0	0
MAH	4.86	1996	11	0	3	2	0.206	0	0
MAH	4.86	1996	13	0	3	3	0.206	0	0
MAH	4.86	1996	15	0.011	0	0	0	0	0
MAH	4.86	1996	17	0.084	0	0	0	0	0
MAH	4.86	1996	19	0.403	0	0	0	0	0
MAH	4.86	1996	21	0.401	0	0	0	0	0
MAH	4.86	1996	23	0.087	0	0	0	0	0
MAH	4.86	1996	25	0.013	0	0	0	0	0
MAH	4.86	1996	27	0	0	0	0	0	0
MAH	4.86	1996	29	0	0	0	0	0	0
MAH	4.86	1996	31	0	0	0	0	0	0
MAH	4.86	1996	33	0	0	0	0	0	0
MAH	4.86	1996	35	0	2	2	0.206	0	0
MAH	4.86	1996	37	0	0	0	0	0	0
MAH	4.86	1996	39	0	0	0	0	0	0
MAH	4.86	1996	41	0	5	7	0.823	0	0
MAH	4.86	1996	43	0	0.5	1	0.206	0	0
MAH	4.86	1996	45	0	4	0	0	0	0
MAH	4.86	1996	47	0	0	0	0	0	0
MAH	4.86	1996	49	0	0	0	0	0	0
MAH	4.86	1996	51	0	0	0	0	0	0
MAH	4.86	1997	1	0	0	0	0	0	0
MAH	4.86	1997	3	0	0	0	0	0.206	0
MAH	4.86	1997	5	0	0	0	0	0	0
MAH	4.86	1997	7	0	0	0	0	0	0
MAH	4.86	1997	9	0	2	1	0.206	0.206	0
MAH	4.86	1997	11	0	2.5	3	0.206	0	0
MAH	4.86	1997	13	0	1.5	2	0	0	0
MAH	4.86	1997	15	0.011	4	4	0.412	0.206	0
MAH	4.86	1997	17	0.084	0	0	0	0	0
MAH	4.86	1997	19	0.403	0	0	0	0	0
MAH	4.86	1997	21	0.401	0	0	0	0.206	0
MAH	4.86	1997	23	0.087	0	0	0	0	0
MAH	4.86	1997	25	0.013	0	0	0	0	0
MAH	4.86	1997	27	0	0	0	0	0	0
MAH	4.86	1997	29	0	7.5	8	1.029	0	0
MAH	4.86	1997	31	0	11.5	21	1.44	0	0
MAH	4.86	1997	33	0	2	0	0	0	0
MAH	4.86	1997	35	0	2.5	1	0	0.206	0
MAH	4.86	1997	37	0	0	0	0	0	0
MAH	4.86	1997	39	0	0	0	0	0	0
MAH	4.86	1997	41	0	0	0	0	0.412	0
MAH	4.86	1997	43	0	14	2	0	0	0
MAH	4.86	1997	45	0	6	1	0.206	0	0
MAH	4.86	1997	47	0	0	0	0	0	0
MAH	4.86	1997	49	0	1	1	0.206	0	0
MAH	4.86	1997	51	0	0	0	0	0	0
MAH	4.86	1998	1	0	0	0	0	0	0
MAH	4.86	1998	3	0	0	0	0	0	0
MAH	4.86	1998	5	0	1	3	0	0	0
MAH	4.86	1998	7	0	0	0	0	0.206	0
MAH	4.86	1998	9	0	0	0	0	0	0
MAH	4.86	1998	11	0	8	7	0.412	0	0
MAH	4.86	1998	13	0	0	0	0	0	0
MAH	4.86	1998	15	0.011	0	0	0	0	0
MAH	4.86	1998	17	0.084	0	0	0	0.412	1.029
MAH	4.86	1998	19	0.403	0	0	0	0.206	0
MAH	4.86	1998	21	0.401	0	0	0	0	0
MAH	4.86	1998	23	0.087	0	0	0	0	0
MAH	4.86	1998	25	0.013	0	0	0	0.206	0
MAH	4.86	1998	27	0	0	0	0	0	0
MAH	4.86	1998	29	0	0	0	0	0.206	0
MAH	4.86	1998	31	0	6.5	7	0.412	0.412	0
MAH	4.86	1998	33	0	3	6	0.617	0.206	0
MAH	4.86	1998	35	0	0	0	0	0	0
NOG	8.09	1997	13	0	0	0	0	0	0
NOG	8.09	1997	15	0.011	0	0	0	0	0
NOG	8.09	1997	17	0.084	5.5	4	0.247	0	0
NOG	8.09	1997	19	0.403	5.017	2	0	0	0
NOG	8.09	1997	21	0.401	3.917	0	0	0.124	0
NOG	8.09	1997	23	0.087	7.25	6	0	0.494	0
NOG	8.09	1997	25	0.013	1.5	1	0	0.124	0
NOG	8.09	1997	27	0	1.75	1	0	0.124	0
NOG	8.09	1997	29	0	7	9	0.371	0	0
NOG	8.09	1997	31	0	8.5	8	0.494	0	0
NOG	8.09	1997	33	0	8.917	12	0.371	0	0
NOG	8.09	1997	35	0	7.5	6	0.371	0	0
NOG	8.09	1997	37	0	5.5	4	0.247	0	0
NOG	8.09	1997	39	0	7	6	0.247	0	0
NOG	8.09	1997	41	0	4.833	6	0	0	0
NOG	8.09	1997	43	0	7	5	0	0	0
NOG	8.09	1997	45	0	8.75	4	0.124	0	0
NOG	8.09	1997	47	0	3.75	1	0	0	0
NOG	8.09	1997	49	0	0	0	0	0	0
NOG	8.09	1997	51	0	0	0	0	0.124	0
NOG	8.09	1998	1	0	2	4	0	0	0
NOG	8.09	1998	3	0	5	3	0.124	0.124	0
NOG	8.09	1998	5	0	0	0	0	0	0
NOG	8.09	1998	7	0	5	6	0.494	0	0
NOG	8.09	1998	9	0	2.25	1	0	0	0
NOG	8.09	1998	11	0	4.25	4	0.371	0	0
NOG	8.09	1998	13	0	5	1	0.124	0	0
NOG	8.09	1998	15	0.011	4.75	7	0	0	0
NOG	8.09	1998	17	0.084	3.35	4	0.247	0	0
NOG	8.09	1998	19	0.403	2.5	0	0	0	0
NOG	8.09	1998	21	0.401	1.25	0	0	0	0
NOG	8.09	1998	23	0.087	0	0	0	0.124	0
NOG	8.09	1998	25	0.013	0	0	0.247	0.124	0
NOG	8.09	1998	27	0	1.5	2	0.124	0.371	0
NOG	8.09	1998	29	0	4.25	4	0.371	0	0
NOG	8.09	1998	31	0	4.5	2	0	0	0
NOG	8.09	1998	33	0	4.75	0	0	0.124	0
NOG	8.09	1998	35	0	4.75	2	0.124	0.124	0
NOG	8.09	1998	37	0	4.75	1	0	0	0
NOG	8.09	1998	39	0	4.667	5	0.124	0	0
NOG	8.09	1998	41	0	3	0	0	0	0
NOG	8.09	1998	43	0	5.5	1	0	0	0
NOG	8.09	1998	45	0	4	1	0.124	0.124	0
NOG	8.09	1998	47	0	3.5	2	0	0.124	0
NOG	8.09	1998	49	0	1.5	0	0	0	0
NOG	8.09	1998	51	0	4.5	1	0	0.124	0
NOG	8.09	1999	1	0	3	0	0	0	0
NOG	8.09	1999	3	0	5	7	0	0	0
NOG	8.09	1999	5	0	2.5	0	0	0.124	0
NOG	8.09	1999	7	0	3.5	0	0	0	0
NOG	8.09	1999	9	0	1.5	1	0.124	0	0
NOG	8.09	1999	11	0	2.5	2	0.124	0	0
NOG	8.09	1999	13	0	3	0	0	0	0
NOG	8.09	1999	15	0.011	2.5	0	0	0	0
NOG	8.09	1999	17	0.084	6.5	0	0	0	0
NOG	8.09	1999	19	0.403	7	5	0.124	0.371	0
NOG	8.09	1999	21	0.401	2.333	1	0	0	0
NOG	8.09	1999	23	0.087	1.5	1	0	0.494	0
NOG	8.09	1999	25	0.013	3	5	0.247	0	0
NOG	8.09	1999	27	0	7.75	10	0.618	0	0
NOG	8.09	1999	29	0	15.75	18	1.112	0	0
NOG	8.09	1999	31	0	12.75	7	0.494	0	0
NOG	8.09	1999	33	0	12	10	0.741	0	0
NOG	8.09	1999	35	0	7.5	10	0.247	0	0
NOG	8.09	1999	37	0	13.917	7	0.247	0	0
NOG	8.09	1999	39	0	9.75	5	0.371	0	0
NOG	8.09	1999	41	0	7	4	0	0	0
NOG	8.09	1999	43	0	9	6	0.494	0	0
NOG	8.09	1999	45	0	3	0	0	0	0
NOG	8.09	1999	47	0	3	1	0	0	0
NOG	8.09	1999	49	0	2	1	0	0	0
NOG	8.09	1999	51	0	2.5	0	0	0	0
NOG	8.09	2000	1	0	6.5	4	0.247	0.124	0
NOG	8.09	2000	3	0	1.5	1	0.124	0	0
NOG	8.09	2000	5	0	4.233	1	0.124	0	0
NOG	8.09	2000	7	0	5	0	0	0	0
NOG	8.09	2000	9	0	5.583	8	0.124	0	0
NOG	8.09	2000	11	0	0	0	0	0	0
NOG	8.09	2000	13	0	0	0	0	0	0
NOG	8.09	2000	15	0.011	0	0	0	0	0
NOG	8.09	2000	17	0.084	0	0	0	0	0
NOG	8.09	2000	19	0.403	0	0	0	0.124	0
NOG	8.09	2000	21	0.401	0	0	0	0	0
NOG	8.09	2000	23	0.087	0	0	0	0.124	0
NOG	8.09	2000	25	0.013	0	0	0	0	0
NOG	8.09	2000	27	0	0	0	0	0	0
NOG	8.09	2000	29	0	3.5	3	0.371	0	0
NOG	8.09	2000	31	0	17.75	15	0.865	0	0
NOG	8.09	2000	33	0	1.5	0	0	0	0
NOG	8.09	2000	35	0	0	0	0	0	0
NYP	10.12	1996	1	0	2.25	2	0	0	0
NYP	10.12	1996	3	0	0	0	0	0	0
NYP	10.12	1996	5	0	0	0	0	0.395	0
NYP	10.12	1996	7	0	1.5	4	0.099	0	0
NYP	10.12	1996	9	0	1	3	0	0	0
NYP	10.12	1996	11	0	2.5	0	0	0	0
NYP	10.12	1996	13	0	0	0	0	0.198	0
NYP	10.12	1996	15	0.011	1.5	0	0	0	0
NYP	10.12	1996	17	0.084	1.25	2	0	0.099	0
NYP	10.12	1996	19	0.403	0	0	0	0	0.296
NYP	10.12	1996	21	0.401	2.5	2	0.099	0	0
NYP	10.12	1996	23	0.087	2.5	3	0.198	0.099	0
NYP	10.12	1996	25	0.013	1.5	2	0.099	0.099	0
NYP	10.12	1996	27	0	7.5	10	0.198	0	0
NYP	10.12	1996	29	0	8.5	2	0.198	0.099	0
NYP	10.12	1996	31	0	0	0	0	0	0
NYP	10.12	1996	33	0	2	1	0	0.395	0
NYP	10.12	1996	35	0	0	0	0	0	0
NYP	10.12	1996	37	0	8	11	0.296	0.099	0
NYP	10.12	1996	39	0	0	0	0	0	0
NYP	10.12	1996	41	0	0	0	0	0	0
NYP	10.12	1996	43	0	0	0	0	0	0
NYP	10.12	1996	45	0	0	0	0	0	0
NYP	10.12	1996	47	0	0	0	0	0	0
NYP	10.12	1996	49	0	0	0	0	0	0
NYP	10.12	1996	51	0	1.5	0	0	0	0
NYP	10.12	1997	1	0	0	0	0	0.198	0
NYP	10.12	1997	3	0	0	0	0	0.099	0
NYP	10.12	1997	5	0	0	0	0	0.296	0
NYP	10.12	1997	7	0	2	0	0	0.198	0
NYP	10.12	1997	9	0	1.5	4	0	0	0
NYP	10.12	1997	11	0	2	1	0	0.099	0
NYP	10.12	1997	13	0	1.75	5	0.296	0.099	0
NYP	10.12	1997	15	0.011	1.5	2	0	0	0
NYP	10.12	1997	17	0.084	2.75	4	0.099	0.198	0.889
NYP	10.12	1997	19	0.403	0	0	0	0.099	0
NYP	10.12	1997	21	0.401	1	2	0.099	0	0
NYP	10.12	1997	23	0.087	1.75	2	0	0.198	0
NYP	10.12	1997	25	0.013	1.5	3	0	0.296	0
NYP	10.12	1997	27	0	3.5	8	0.296	0.099	0
NYP	10.12	1997	29	0	2	5	0.099	0.099	0
NYP	10.12	1997	31	0	0	0	0	0	0
NYP	10.12	1997	33	0	4	8	0.099	0	0
NYP	10.12	1997	35	0	2.75	8	0.198	0.099	0
NYP	10.12	1997	37	0	0	0	0	0.099	0
NYP	10.12	1997	39	0	1.5	3	0.099	0	0
NYP	10.12	1997	41	0	1.5	1	0.099	0	0
NYP	10.12	1997	43	0	0	0	0	0	0
NYP	10.12	1997	45	0	0	0	0	0	0
NYP	10.12	1997	47	0	0	0	0	0	0
NYP	10.12	1997	49	0	2	3	0	0	0
NYP	10.12	1997	51	0	2	6	0.099	0	0
NYP	10.12	1998	1	0	3.25	10	0	0	0
NYP	10.12	1998	3	0	1.75	9	0	0	0
NYP	10.12	1998	5	0	2.75	11	0.494	0	0
NYP	10.12	1998	7	0	1.25	3	0	0	0
NYP	10.12	1998	9	0	0	0	0	0.099	0
NYP	10.12	1998	11	0	0	0	0	0	0
NYP	10.12	1998	13	0	2	2	0.198	0.099	0
NYP	10.12	1998	15	0.011	2.5	5	0.099	0	0
NYP	10.12	1998	17	0.084	2.75	4	0.099	0.099	0
NYP	10.12	1998	19	0.403	4.25	5	0	0.099	0
NYP	10.12	1998	21	0.401	1.75	3	0.099	0	0
NYP	10.12	1998	23	0.087	3.25	7	0.099	0	0
NYP	10.12	1998	25	0.013	1.25	0	0	0	0
NYP	10.12	1998	27	0	2	3	0	0	0
NYP	10.12	1998	29	0	5.75	8	0.296	0	0
NYP	10.12	1998	31	0	4.75	6	0.198	0	0
NYP	10.12	1998	33	0	9	26	0.593	0.198	0
NYP	10.12	1998	35	0	6	7	0.099	0.692	0
NYP	10.12	1998	37	0	1.5	1	0.099	0.296	0
NYP	10.12	1998	39	0	5.25	6	0.099	0	0
NYP	10.12	1998	41	0	6.75	14	0.296	0	0
NYP	10.12	1998	43	0	6.5	10	0.198	0.198	0
NYP	10.12	1998	45	0	3.5	6	0.099	0	0
NYP	10.12	1998	47	0	2.5	7	0.099	0.198	0
NYP	10.12	1998	49	0	1.5	4	0	0	0
NYP	10.12	1998	51	0	2	6	0	0	0
NYP	10.12	1999	1	0	1	2	0.099	0	0
NYP	10.12	1999	3	0	4.75	8	0.494	0	0
NYP	10.12	1999	5	0	0	0	0	0.099	0
NYP	10.12	1999	7	0	6.5	13	0	0.198	0
NYP	10.12	1999	9	0	7.5	13	0.099	0	0
NYP	10.12	1999	11	0	6.25	11	0.099	0.099	0
NYP	10.12	1999	13	0	5.75	8	0.198	0	0
NYP	10.12	1999	15	0.011	0	0	0	0	0
NYP	10.12	1999	17	0.084	0	0	0	0	0
NYP	10.12	1999	19	0.403	0	0	0	0	0
NYP	10.12	1999	21	0.401	3.5	3	0	0	0
NYP	10.12	1999	23	0.087	2.25	2	0	0	0
NYP	10.12	1999	25	0.013	4.5	6	0.296	0	0
NYP	10.12	1999	27	0	3	2	0	0	0
NYP	10.12	1999	29	0	7	7	0.099	0	0
NYP	10.12	1999	31	0	1.25	3	0	0.198	0
NYP	10.12	1999	33	0	4.5	11	0.099	0.099	0
NYP	10.12	1999	35	0	4.25	7	0.296	0.198	0
OCS	1.62	1996	1	0	1	0	0	0	0
OCS	1.62	1996	3	0	0.917	0	0	0	0
OCS	1.62	1996	5	0	2.5	2	0	0	0
OCS	1.62	1996	7	0	1.917	0	0	0	0
OCS	1.62	1996	9	0	1.833	0	0	0	0
OCS	1.62	1996	11	0	0.25	0	0	0	0
OCS	1.62	1996	13	0	2.5	1	0	0	0
OCS	1.62	1996	15	0.011	1	0	0	0	0
OCS	1.62	1996	17	0.084	3.917	0	0	0	0
OCS	1.62	1996	19	0.403	6.25	2	0	0	0
OCS	1.62	1996	21	0.401	0.75	0	0	0	0
OCS	1.62	1996	23	0.087	1.5	0	0	0	0
OCS	1.62	1996	25	0.013	0	0	0	0	0
OCS	1.62	1996	27	0	0	0	0	0	0
OCS	1.62	1996	29	0	0	0	0	0	0
OCS	1.62	1996	31	0	0.5	1	0.617	0	0
OCS	1.62	1996	33	0	2.5	4	0.617	0	0
OCS	1.62	1996	35	0	3	2	0	0	0
OCS	1.62	1996	37	0	0.75	1	0	0	0
OCS	1.62	1996	39	0	0	0	0	0	0
OCS	1.62	1996	41	0	3	2	1.235	0	0
OCS	1.62	1996	43	0	2.25	0	0	0	0
OCS	1.62	1996	45	0	0.833	0	0	0	0
OCS	1.62	1996	47	0	1.083	0	0	0	0
OCS	1.62	1996	49	0	2	0	0	0	0
OCS	1.62	1996	51	0	0	0	0	0	0
OCS	1.62	1997	1	0	1	0	0	0	0
OCS	1.62	1997	3	0	0.75	0	0	0	0
OCS	1.62	1997	5	0	1	0	0	0	0
OCS	1.62	1997	7	0	0	0	0	0	0
OCS	1.62	1997	9	0	1.5	0	0	0	0
OCS	1.62	1997	11	0	2.25	0	0	0	0
OCS	1.62	1997	13	0	0	0	0	0.617	3.704
OCS	1.62	1997	15	0.011	0	0	0	0	0
OCS	1.62	1997	17	0.084	0	0	0	0	0
OCS	1.62	1997	19	0.403	0	0	0	0	0
OCS	1.62	1997	21	0.401	0	0	0	0	0
OCS	1.62	1997	23	0.087	0	0	0	0	0
OCS	1.62	1997	25	0.013	0	0	0	0	0
OCS	1.62	1997	27	0	0	0	0	0	0
OCS	1.62	1997	29	0	0	0	0	0	0
OCS	1.62	1997	31	0	0	0	0	0	0
OCS	1.62	1997	33	0	2.167	2	0.617	0	0
OCS	1.62	1997	35	0	1	1	0	0	0
OCS	1.62	1997	37	0	1.75	3	0	0	0
OCS	1.62	1997	39	0	4	3	0	0	0
OCS	1.62	1997	41	0	2	2	0	0	0
OCS	1.62	1997	43	0	3.333	2	0.617	0	0
OCS	1.62	1997	45	0	1	1	0	0	0
OCS	1.62	1997	47	0	1	1	0	0	0
OCS	1.62	1997	49	0	1	1	0.617	0	0
OCS	1.62	1997	51	0	1.75	1	0.617	0	0
OCS	1.62	1998	1	0	2.083	1	0	0	0
OCS	1.62	1998	3	0	1.833	0	0	0	0
OCS	1.62	1998	5	0	2.333	2	0	0	0
OCS	1.62	1998	7	0	2.083	1	0	0	0
OCS	1.62	1998	9	0	1.667	1	0	0	0
OCS	1.62	1998	11	0	0.833	0	0	0	0
OCS	1.62	1998	13	0	0	0	0	0	0
OCS	1.62	1998	15	0.011	0	0	0	0	0
OCS	1.62	1998	17	0.084	0	0	0	0	2.469
OCS	1.62	1998	19	0.403	0	0	0	0	0
OCS	1.62	1998	21	0.401	1	0	0	0	0
OCS	1.62	1998	23	0.087	0	0	0	0	0
OCS	1.62	1998	25	0.013	0	0	0	0	0
OCS	1.62	1998	27	0	0	0	0	0	0
OCS	1.62	1998	29	0	2.5	2	0.617	0	0
OCS	1.62	1998	31	0	1.25	1	0	0	0
OCS	1.62	1998	33	0	4.917	5	1.852	0	0
OCS	1.62	1998	35	0	3.667	5	0.617	0	0
OCS	1.62	1998	37	0	2	2	0	0	0
OCS	1.62	1998	39	0	2.667	1	0.617	0	0
OCS	1.62	1998	41	0	3.5	1	0	0	0
OCS	1.62	1998	43	0	1.5	1	0.617	0	0
OCS	1.62	1998	45	0	3.667	3	1.235	0	0
OCS	1.62	1998	47	0	3	1	0.617	0	0
OCS	1.62	1998	49	0	0	0	0	0	0
OCS	1.62	1998	51	0	0	0	0	0	0
OCS	1.62	1999	1	0	0	0	0	0	0
OCS	1.62	1999	3	0	0	0	0	0	0
OCS	1.62	1999	5	0	1	1	0	0	0
OCS	1.62	1999	7	0	0.75	1	0	0	0
OCS	1.62	1999	9	0	0.833	0	0	0	0
OCS	1.62	1999	11	0	0.917	1	0	0	0
OCS	1.62	1999	13	0	0	0	0	0	0
RAM	2.43	1996	1	0	0	0	0	0	0
RAM	2.43	1996	3	0	3	2	0.823	0	0
RAM	2.43	1996	5	0	0.5	0	0	0	0
RAM	2.43	1996	7	0	1.333	2	0	0	0
RAM	2.43	1996	9	0	1.25	1	0	0	0
RAM	2.43	1996	11	0	0.583	1	0	0	0
RAM	2.43	1996	13	0	1.083	1	0.412	0	0
RAM	2.43	1996	15	0.011	0	0	0	0	0
RAM	2.43	1996	17	0.084	0	0	0	0	0
RAM	2.43	1996	19	0.403	0.667	1	0	0	0
RAM	2.43	1996	21	0.401	0	0	0	0	0
RAM	2.43	1996	23	0.087	0	0	0	0	0
RAM	2.43	1996	25	0.013	0	0	0	0	0
RAM	2.43	1996	27	0	0	0	0	0	0
RAM	2.43	1996	29	0	0	0	0	0	0
RAM	2.43	1996	31	0	0	0	0	0	0
RAM	2.43	1996	33	0	1.5	4	0.823	0	0
RAM	2.43	1996	35	0	0	0	0	0	0
RAM	2.43	1996	37	0	0.667	3	0	0	0
RAM	2.43	1996	39	0	0.917	4	0	0	0
RAM	2.43	1996	41	0	0	0	0	0	0
RAM	2.43	1996	43	0	0	0	0	0	0
RAM	2.43	1996	45	0	0	0	0	0	0
RAM	2.43	1996	47	0	0.833	3	0	0	0
RAM	2.43	1996	49	0	0	0	0	0	0
RAM	2.43	1996	51	0	0.5	1	0.412	0	0
RAM	2.43	1997	1	0	2.75	7	0.823	0	0
RAM	2.43	1997	3	0	0	0	0	0	0
RAM	2.43	1997	5	0	0	0	0	0	0
RAM	2.43	1997	7	0	0	0	0	0	0
RAM	2.43	1997	9	0	0	0	0	0	0
RAM	2.43	1997	11	0	0	0	0	0	0
RAM	2.43	1997	13	0	1.75	3	0.412	0	0
RAM	2.43	1997	15	0.011	0	0	0	0	0
RAM	2.43	1997	17	0.084	0	0	0	0	0
RAM	2.43	1997	19	0.403	0	0	0	0	0
RAM	2.43	1997	21	0.401	0	0	0	0	0
RAM	2.43	1997	23	0.087	1.25	3	0.823	0	0
RAM	2.43	1997	25	0.013	0	0	0	0	0
RAM	2.43	1997	27	0	1.333	6	0.823	0	0
RAM	2.43	1997	29	0	0	0	0	0	0
RAM	2.43	1997	31	0	1	2	0.412	0	0
RAM	2.43	1997	33	0	0	0	0	0	0
RAM	2.43	1997	35	0	1.167	3	0.823	0	0
RAM	2.43	1997	37	0	5.75	15	2.058	0	0
RAM	2.43	1997	39	0	1.083	4	0	0	0
RAM	2.43	1997	41	0	0	0	0	0	0
RAM	2.43	1997	43	0	2.417	3	0.412	0	0
RAM	2.43	1997	45	0	1.083	0	0	0	0
RAM	2.43	1997	47	0	0.917	1	0	0	0
RAM	2.43	1997	49	0	1	1	0.412	0	0
RAM	2.43	1997	51	0	1.833	3	0	0	0
RAM	2.43	1998	1	0	2.083	3	0.412	0	0
RAM	2.43	1998	3	0	1.75	0	0	0	0
RAM	2.43	1998	5	0	0.75	1	0	0	0
RAM	2.43	1998	7	0	0	0	0	0	0
RAM	2.43	1998	9	0	1.75	1	0	0	0
RAM	2.43	1998	11	0	0.833	1	0	0	0
RAM	2.43	1998	13	0	0	0	0	0	0
RAM	2.43	1998	15	0.011	1.167	1	0	0	0
RAM	2.43	1998	17	0.084	0	0	0	0	0
RAM	2.43	1998	19	0.403	0	0	0	0	0
RAM	2.43	1998	21	0.401	0	0	0	0	0
RAM	2.43	1998	23	0.087	0.833	0	0	0	0
RAM	2.43	1998	25	0.013	0.917	3	0	0	0
RAM	2.43	1998	27	0	0.667	1	0	0	0
RAM	2.43	1998	29	0	0	0	0	0	0
RAM	2.43	1998	31	0	1.25	4	0.823	0	0
RAM	2.43	1998	33	0	1.917	4	0.412	0	0
RAM	2.43	1998	35	0	1.833	3	0.412	0	0
RAM	2.43	1998	37	0	5.217	2	0.412	0	0
RAM	2.43	1998	39	0	0.917	0	0	0	0
RAM	2.43	1998	41	0	0.917	0	0	0	0
RAM	2.43	1998	43	0	0.75	2	0.823	0	0
RAM	2.43	1998	45	0	1.167	3	0.823	0	0
RAM	2.43	1998	47	0	2.583	4	0.823	0	0
RAM	2.43	1998	49	0	0.917	2	0.412	0	0
RAM	2.43	1998	51	0	1.333	1	0	0	0
RAM	2.43	1999	1	0	0	0	0	0	0
RAM	2.43	1999	3	0	0.417	2	0	0	0
RAM	2.43	1999	5	0	0	0	0	0	0
RAM	2.43	1999	7	0	0.917	0	0	0	0
RAM	2.43	1999	9	0	1	1	0.412	0	0
RAM	2.43	1999	11	0	0.75	0	0	0	0
RAM	2.43	1999	13	0	0	0	0	0	0
RAM	2.43	1999	15	0.011	0	0	0	0	0
RAM	2.43	1999	17	0.084	0	0	0	0	0
RAM	2.43	1999	19	0.403	0	0	0	0	0
RAM	2.43	1999	21	0.401	0	0	0	0	0
RAM	2.43	1999	23	0.087	0.667	1	0.412	0	0
RAM	2.43	1999	25	0.013	0.917	2	0	0	0
RAM	2.43	1999	27	0	1.333	4	0.823	0	0
RAM	2.43	1999	29	0	1.833	1	0	0	0
RAM	2.43	1999	31	0	1.417	1	0	0	0
RAM	2.43	1999	33	0	1.75	2	0.412	0	0
RAM	2.43	1999	35	0	2.25	2	0.412	0	0
RAM	2.43	1999	37	0	1.417	1	0.412	0	0
RAM	2.43	1999	39	0	1.333	1	0	0	0
RAM	2.43	1999	41	0	2.25	0	0	0	0
RAM	2.43	1999	43	0	0.833	1	0	0	0
RAM	2.43	1999	45	0	1.167	2	0.823	0	0
RAM	2.43	1999	47	0	0.917	1	0	0	0
RAM	2.43	1999	49	0	1.083	2	0.412	0	0
RAM	2.43	1999	51	0	1.5	0	0	0	0
RAM	2.43	2000	1	0	0.583	2	0.412	0	0
RAM	2.43	2000	3	0	1.167	2	0.412	0	0
RAM	2.43	2000	5	0	0	0	0	0	0
RAM	2.43	2000	7	0	2.25	0	0	0	0
RAM	2.43	2000	9	0	0.833	0	0	0	0
RAM	2.43	2000	11	0	0	0	0	0	0
RAM	2.43	2000	13	0	0	0	0	0	0
RAM	2.43	2000	15	0.011	0	0	0	0	0
RAM	2.43	2000	17	0.084	0	0	0	0	0
RAM	2.43	2000	19	0.403	0	0	0	0	0
RAM	2.43	2000	21	0.401	0	0	0	0	0
RAM	2.43	2000	23	0.087	0	0	0	0	0
RAM	2.43	2000	25	0.013	2	2	0	0	0
RAM	2.43	2000	27	0	1.917	0	0	0	0
RAM	2.43	2000	29	0	2	0	0	0	0
RAM	2.43	2000	31	0	2.25	2	0.412	0	0
RAM	2.43	2000	33	0	2.667	6	1.235	0	0
RAM	2.43	2000	35	0	0	0	0	0	0
VAR	24.28	1996	1	0	24.5	23	0.082	0	0
VAR	24.28	1996	3	0	16	8	0.041	0	0
VAR	24.28	1996	5	0	24	11	0	0	0
VAR	24.28	1996	7	0	29.167	16	0.041	0.124	0
VAR	24.28	1996	9	0	19	6	0.041	0.124	0
VAR	24.28	1996	11	0	21.5	2	0	0.124	0
VAR	24.28	1996	13	0	12.5	4	0	0	0
VAR	24.28	1996	15	0.011	13.5	2	0	0.041	0.165
VAR	24.28	1996	17	0.084	13.667	4	0	0.082	0
VAR	24.28	1996	19	0.403	16	4	0	0.165	0
VAR	24.28	1996	21	0.401	5	0	0	0.041	0
VAR	24.28	1996	23	0.087	0	0	0	0.041	0
VAR	24.28	1996	25	0.013	2.5	2	0.041	0.082	0
VAR	24.28	1996	27	0	0	0	0	0.124	0
VAR	24.28	1996	29	0	3.25	3	0	0.041	0
VAR	24.28	1996	31	0	6	7	0.082	0.041	0
VAR	24.28	1996	33	0	10	3	0.041	0.041	0
VAR	24.28	1996	35	0	12.75	9	0.041	0	0
VAR	24.28	1996	37	0	16.25	1	0	0	0
VAR	24.28	1996	39	0	26	11	0.041	0	0
VAR	24.28	1996	41	0	37	13	0.041	0	0
VAR	24.28	1996	43	0	29	8	0.041	0	0
VAR	24.28	1996	45	0	26	9	0.124	0.124	0
VAR	24.28	1996	47	0	23.5	5	0	0.041	0
VAR	24.28	1996	49	0	26.5	20	0.082	0.041	0
VAR	24.28	1996	51	0	14	3	0	0	0
VAR	24.28	1997	1	0	20	17	0.165	0.041	0
VAR	24.28	1997	3	0	30	10	0.082	0.041	0
VAR	24.28	1997	5	0	27.5	5	0.041	0	0
VAR	24.28	1997	7	0	21.25	1	0	0	0
VAR	24.28	1997	9	0	15.5	1	0	0	0
VAR	24.28	1997	11	0	22	4	0	0.165	0
VAR	24.28	1997	13	0	17.5	6	0	0.082	0
VAR	24.28	1997	15	0.011	25	1	0	0	0
VAR	24.28	1997	17	0.084	18	1	0.041	0	0
VAR	24.28	1997	19	0.403	16.5	0	0	0	0
VAR	24.28	1997	21	0.401	21.5	2	0.041	0	0
VAR	24.28	1997	23	0.087	13.5	6	0.082	0.082	0
VAR	24.28	1997	25	0.013	14.5	1	0	0	0
VAR	24.28	1997	27	0	10	1	0	0.041	0
VAR	24.28	1997	29	0	17.5	0	0	0.041	0
VAR	24.28	1997	31	0	20.5	0	0	0	0
VAR	24.28	1997	33	0	24	2	0	0	0
VAR	24.28	1997	35	0	17	0	0	0	0
VAR	24.28	1997	37	0	23	4	0	0	0
VAR	24.28	1997	39	0	19.5	4	0.041	0.124	0
VAR	24.28	1997	41	0	27.5	12	0.041	0.082	0
VAR	24.28	1997	43	0	13	4	0.041	0.124	0
VAR	24.28	1997	45	0	12	2	0.082	0	0
VAR	24.28	1997	47	0	22	5	0	0.082	0
VAR	24.28	1997	49	0	29	8	0.041	0.124	0
VAR	24.28	1997	51	0	13.75	3	0.082	0	0
VAR	24.28	1998	1	0	27.5	15	0.082	0.124	0
VAR	24.28	1998	3	0	35.25	9	0.124	0.041	0
VAR	24.28	1998	5	0	31.5	3	0	0	0
VAR	24.28	1998	7	0	24.5	4	0.041	0.082	0.247
VAR	24.28	1998	9	0	25	3	0	0	0
VAR	24.28	1998	11	0	28	6	0	0	0
VAR	24.28	1998	13	0	21.5	1	0	0.041	0
VAR	24.28	1998	15	0.011	16	3	0.082	0.041	0
VAR	24.28	1998	17	0.084	10	0	0	0	0
VAR	24.28	1998	19	0.403	17.5	0	0	0	0.041
VAR	24.28	1998	21	0.401	16.5	1	0.041	0.041	0.041
VAR	24.28	1998	23	0.087	22.75	1	0.041	0	0
VAR	24.28	1998	25	0.013	14	0	0	0	0
VAR	24.28	1998	27	0	9.5	0	0	0	0
VAR	24.28	1998	29	0	19	1	0.041	0.041	0
VAR	24.28	1998	31	0	15	2	0.041	0.082	0
VAR	24.28	1998	33	0	19	3	0.082	0	0
VAR	24.28	1998	35	0	15.5	1	0.041	0	0
VAR	24.28	1998	37	0	14	2	0.041	0.041	0
VAR	24.28	1998	39	0	21.5	1	0.041	0.041	0
VAR	24.28	1998	41	0	15.5	2	0.041	0.206	0
VAR	24.28	1998	43	0	14.5	1	0	0.165	0
VAR	24.28	1998	45	0	22.5	6	0.124	0.082	0
VAR	24.28	1998	47	0	25	7	0	0.041	0
VAR	24.28	1998	49	0	29	8	0.124	0.082	0
VAR	24.28	1998	51	0	14.5	3	0	0.041	0
VAR	24.28	1999	1	0	27.5	8	0.041	0.041	0
VAR	24.28	1999	3	0	24.5	4	0.041	0.124	0
VAR	24.28	1999	5	0	31.5	8	0.082	0	0
VAR	24.28	1999	7	0	25	7	0.041	0	0
VAR	24.28	1999	9	0	24.5	1	0	0.041	0
VAR	24.28	1999	11	0	28	1	0	0	0
VAR	24.28	1999	13	0	24.5	6	0	0.124	0
VAR	24.28	1999	15	0.011	24	1	0	0.082	0
VAR	24.28	1999	17	0.084	19	0	0	0	0
VAR	24.28	1999	19	0.403	22	4	0.041	0	0
VAR	24.28	1999	21	0.401	28.25	3	0.041	0	0
VAR	24.28	1999	23	0.087	14.5	0	0	0	0
VAR	24.28	1999	25	0.013	13.5	0	0	0	0
VAR	24.28	1999	27	0	14.5	6	0.165	0	0
VAR	24.28	1999	29	0	14.75	1	0.041	0	0
VAR	24.28	1999	31	0	16	1	0	0	0
VAR	24.28	1999	33	0	26	1	0	0.041	0
VAR	24.28	1999	35	0	34.5	2	0.041	0	0
VAR	24.28	1999	37	0	22.5	1	0	0.041	0
VAR	24.28	1999	39	0	30.75	12	0	0	0
VAR	24.28	1999	41	0	38	11	0.165	0	0
VAR	24.28	1999	43	0	38.5	8	0.041	0.041	0
VAR	24.28	1999	45	0	37.25	5	0	0.041	0
VAR	24.28	1999	47	0	38.5	5	0.041	0.124	0
VAR	24.28	1999	49	0	25	4	0	0	0
VAR	24.28	1999	51	0	16.5	6	0.082	0.041	0
VAR	24.28	2000	1	0	22.5	4	0	0	0
VAR	24.28	2000	3	0	27	8	0.082	0.082	0
VAR	24.28	2000	5	0	29	14	0.041	0	0
VAR	24.28	2000	7	0	30.25	6	0	0.041	0
VAR	24.28	2000	9	0	32.5	4	0	0	0
VAR	24.28	2000	11	0	26	3	0	0.041	0
VAR	24.28	2000	13	0	22.5	3	0.082	0.041	0
VAR	24.28	2000	15	0.011	21.5	2	0	0	0
VAR	24.28	2000	17	0.084	20	3	0	0	0
VAR	24.28	2000	19	0.403	21.5	6	0	0	0
VAR	24.28	2000	21	0.401	14.167	1	0	0.041	0
VAR	24.28	2000	23	0.087	22.5	2	0.041	0	0
VAR	24.28	2000	25	0.013	21.5	7	0.082	0.082	0
VAR	24.28	2000	27	0	13.75	3	0	0	0
VAR	24.28	2000	29	0	11	0	0	0	0
VAR	24.28	2000	31	0	14.5	0	0	0	0
VAR	24.28	2000	33	0	21.5	1	0	0	0
VAR	24.28	2000	35	0	10	1	0.041	0	0
VDL	4	1996	13	0	4.5	4	0.25	0.25	0.75
VDL	4	1996	15	0.011	11	10	0.25	0	0
VDL	4	1996	17	0.084	2.25	0	0	0.5	0
VDL	4	1996	19	0.403	2	0	0	0.25	0
VDL	4	1996	21	0.401	2	1	0	0	0
VDL	4	1996	23	0.087	1.083	2	0	0	0
VDL	4	1996	25	0.013	2.333	2	0.5	0	0
VDL	4	1996	27	0	0	0	0	0	0
VDL	4	1996	29	0	2.25	7	0.75	0	0
VDL	4	1996	31	0	9.5	21	1.75	0	0
VDL	4	1996	33	0	8.583	7	0.5	0	0
VDL	4	1996	35	0	5	6	0.5	0	0
VDL	4	1996	37	0	3.25	2	0	0	0
VDL	4	1996	39	0	0	0	0	0	0
VDL	4	1996	41	0	6.25	6	0.25	0	0
VDL	4	1996	43	0	0	0	0	0	0
VDL	4	1996	45	0	5	1	0	0	0
VDL	4	1996	47	0	1.5	0	0	0	0
VDL	4	1996	49	0	6.25	11	0.25	0	0
VDL	4	1996	51	0	0	0	0	0	0
VDL	4	1997	1	0	6.5	9	0.5	0	0
VDL	4	1997	3	0	0	0	0	0.25	0
VDL	4	1997	5	0	7.5	6	0	0.25	0
VDL	4	1997	7	0	2.75	1	0	0	0
VDL	4	1997	9	0	13.5	11	0.5	0	0
VDL	4	1997	11	0	4	1	0	0	0
VDL	4	1997	13	0	5.5	3	0.25	0	0
VDL	4	1997	15	0.011	3.5	2	0.25	0.25	0
VDL	4	1997	17	0.084	2.25	3	0	0.25	0
VDL	4	1997	19	0.403	0	0	0	0	0
VDL	4	1997	21	0.401	0	0	0	0	0
VDL	4	1997	23	0.087	0	0	0	0	0.5
VDL	4	1997	25	0.013	5.25	0	0	0	0
VDL	4	1997	27	0	3	5	0	0	0
VDL	4	1997	29	0	2	1	0	0	0
VDL	4	1997	31	0	1.75	1	0	0	0
VDL	4	1997	33	0	9	6	0.25	0	0
VDL	4	1997	35	0	10.75	15	1	0.25	0
VDL	4	1997	37	0	4	4	0.25	0	0
VDL	4	1997	39	0	3.25	4	0	0.5	0
VDL	4	1997	41	0	0.75	2	0	0	0
VDL	4	1997	43	0	1	2	0.25	0.25	0
VDL	4	1997	45	0	0	0	0	0	0
VDL	4	1997	47	0	2.5	2	0.25	0	0
VDL	4	1997	49	0	10.25	10	0.25	0.5	0
VDL	4	1997	51	0	0	0	0	0	0
VDL	4	1998	1	0	0	0	0	0	0
VDL	4	1998	3	0	5	14	0.75	0.25	0
VDL	4	1998	5	0	3.5	7	0.75	0	0
VDL	4	1998	7	0	13.583	30	1.5	0	0
VDL	4	1998	9	0	5.25	4	0.25	0.25	0
VDL	4	1998	11	0	0	0	0	0.5	0
VDL	4	1998	13	0	2.75	1	0.25	0	0
VDL	4	1998	15	0.011	2.5	1	0	0.25	0
VDL	4	1998	17	0.084	0	0	0	0	0
VDL	4	1998	19	0.403	2	1	0	0.25	0
VDL	4	1998	21	0.401	0	0	0	0	0.25
VDL	4	1998	23	0.087	0	0	0	0	0
VDL	4	1998	25	0.013	0	0	0	0	0
VDL	4	1998	27	0	0	0	0	0	0
VDL	4	1998	29	0	0	0	0	0	0
VDL	4	1998	31	0	2.75	8	0.75	0	0
VDL	4	1998	33	0	15.5	27	1.5	1	0
VDL	4	1998	35	0	0	0	0	0	0
VDL	4	1998	37	0	6.5	12	0.5	0	0
VDL	4	1998	39	0	0	0	0	0	0
VDL	4	1998	41	0	3.5	7	0.25	0	0
VDL	4	1998	43	0	0	0	0	0	0
VDL	4	1998	45	0	0	0	0	0.25	0
VDL	4	1998	47	0	0	0	0	0	0
VDL	4	1998	49	0	0	0	0	0	0
VDL	4	1998	51	0	5	9	1	0	0
VDL	4	1999	1	0	1	4	0	0.75	0
VDL	4	1999	3	0	5.5	12	0.75	0.25	0
VDL	4	1999	5	0	5.5	15	0.25	0	0
VDL	4	1999	7	0	0	0	0	0.25	0
VDL	4	1999	9	0	6.5	3	0.5	0	0
VDL	4	1999	11	0	4.75	9	0.75	0	0
VDL	4	1999	13	0	1.25	2	0.25	0	0
VDL	4	1999	15	0.011	4	8	0	0	0
VDL	4	1999	17	0.084	0	0	0	0	0
VDL	4	1999	19	0.403	0	0	0	0	0
VDL	4	1999	21	0.401	0	0	0	0	0
VDL	4	1999	23	0.087	0	0	0	0	0
VDL	4	1999	25	0.013	0	0	0	0	0
VDL	4	1999	27	0	0	0	0	0	0
VDL	4	1999	29	0	0	0	0	0	0
VDL	4	1999	31	0	0	0	0	0	0
VDL	4	1999	33	0	3.25	6	0	0	0
VDL	4	1999	35	0	8.25	16	0.5	0	0
VDL	4	1999	37	0	9	11	0.5	0	0
VDL	4	1999	39	0	0	0	0	0	0
VDL	4	1999	41	0	0	0	0	0	0
VDL	4	1999	43	0	0	0	0	0	0
VDL	4	1999	45	0	0	0	0	0	0
VDL	4	1999	47	0	0	0	0	0	0
VDL	4	1999	49	0	6	4	0.5	0	0
VDL	4	1999	51	0	0	0	0	0	0
VDL	4	2000	1	0	1.5	1	0	0	0
VDL	4	2000	3	0	1.75	1	0	0	0
VDL	4	2000	5	0	5	5	0.5	0	0
VDL	4	2000	7	0	0	0	0	0	0
VDL	4	2000	9	0	8.5	9	0.25	0	0
VDL	4	2000	11	0	4	4	0.25	0	0
VDL	4	2000	13	0	0	0	0	0	0
VDL	4	2000	15	0.011	0	0	0	0	0
VDL	4	2000	17	0.084	7.5	5	0.75	0	0
VDL	4	2000	19	0.403	0	0	0	0	0
VDL	4	2000	21	0.401	0	0	0	0	0
VDL	4	2000	23	0.087	0	0	0	0.25	0
VDL	4	2000	25	0.013	0	0	0	0	0
VDL	4	2000	27	0	0	0	0	0	0
VDL	4	2000	29	0	0	0	0	0	0
VDL	4	2000	31	0	3	1	0.25	0	0
VDL	4	2000	33	0	3.75	5	0.75	0	0
VDL	4	2000	35	0	2.5	3	0.25	0	0
YZM	4.3	1996	1	0	8	4	0.233	0	0
YZM	4.3	1996	3	0	8	7	0.233	0	0
YZM	4.3	1996	5	0	4	3	0.465	0.233	0
YZM	4.3	1996	7	0	4.5	2	0.233	0.233	0
YZM	4.3	1996	9	0	10	1	0	0.233	0
YZM	4.3	1996	11	0	9	5	0	0	0
YZM	4.3	1996	13	0	4	1	0	0	0
YZM	4.3	1996	36	0.011	5	18	1.628	0	0
YZM	4.3	1996	38	0.084	7	14	0.93	0.233	0
YZM	4.3	1996	40	0.403	3	5	0.233	0.233	0
YZM	4.3	1996	42	0.401	11.5	14	0.93	0	0
YZM	4.3	1996	44	0.087	11	13	1.395	0	0
YZM	4.3	1996	46	0.013	0	0	0	0	0
YZM	4.3	1996	48	0	2	2	0.233	0	0
YZM	4.3	1996	50	0	3	2	0.233	0	0
YZM	4.3	1996	52	0	0	0	0	0	0
YZM	4.3	1997	2	0	2.5	4	0.233	0	0
YZM	4.3	1997	4	0	2.5	6	0.233	0	0
YZM	4.3	1997	6	0	6	9	0.698	0	0
YZM	4.3	1997	8	0	5	7	0.93	0	0
YZM	4.3	1997	10	0	4.5	5	0.698	0	0
[truncated: 90 more rows]
